# Supplementary material for: Mechanistic Insights into the Ring-Opening Polymerization of Cyclic Esters Catalyzed by Phosphonium Carboxybetaines and Catalyst Design
Source: Polymers (Basel). 2026 Mar 8;18(5):663. doi: 10.3390/polym18050663 (PMC12987023; doi:10.3390/polym18050663)
Supplement: Supplementary file 1 [file polymers-18-00663-s001.zip]

Archive with 2 entries (2 files):
- coordinates.xyz
- SI.pdf
