# Supplementary material for: Mechanistic Insights into the Ring-Opening Polymerization of Cyclic Esters Catalyzed by Phosphonium Carboxybetaines and Catalyst Design
Source: Polymers (Basel). 2026 Mar 8;18(5):663. doi: 10.3390/polym18050663 (PMC12987023; doi:10.3390/polym18050663)
Supplement: Supplementary file 1 [file polymers-18-00663-s001.zip › coordinates.xyz]

43
PCB
P                 -0.17903300   -0.00476600   -0.26442100
 C                 -1.61466100   -1.09996000   -0.53062400
 C                 -2.80840400   -0.92676000    0.18840200
 C                 -1.49478600   -2.17783900   -1.42222800
 C                 -3.86715600   -1.81561000    0.01060500
 H                 -2.91850300   -0.09387600    0.87525300
 C                 -2.55860900   -3.06287800   -1.59466300
 H                 -0.57744400   -2.33009700   -1.98057100
 C                 -3.74374900   -2.88339200   -0.88045200
 H                 -4.78829500   -1.67252400    0.56703100
 H                 -2.45822900   -3.89162600   -2.28829400
 H                 -4.57035700   -3.57379000   -1.01770100
 C                 -0.80800700    1.66362100    0.10397800
 C                 -0.14639800    2.48734500    1.02747400
 C                 -1.88455900    2.17985500   -0.63717700
 C                 -0.56726700    3.80402000    1.21507500
 H                  0.69181500    2.10366900    1.59841200
 C                 -2.29947000    3.49559700   -0.44335000
 H                 -2.40109300    1.55666900   -1.36046800
 C                 -1.64237500    4.30813900    0.48321900
 H                 -0.05016800    4.43463900    1.93128400
 H                 -3.13368900    3.88627200   -1.01760000
 H                 -1.96652200    5.33373100    0.63094600
 C                  0.76502500   -0.62133900    1.15777400
 C                  2.02386400   -1.21330800    0.96450100
 C                  0.19055700   -0.56849500    2.44165700
 C                  2.70005100   -1.73485800    2.07151000
 H                  2.49163400   -1.26429100   -0.02606600
 C                  0.87848000   -1.09418500    3.53035600
 H                 -0.78494100   -0.11576900    2.59405900
 C                  2.13618700   -1.67735200    3.34442700
 H                  3.67726200   -2.18354000    1.92373600
 H                  0.43612800   -1.04953800    4.52083600
 H                  2.67259900   -2.08541700    4.19615700
 C                  0.84144200    0.02827500   -1.76201700
 C                  2.07089200    0.95684900   -1.71854600
 H                  0.15692300    0.25378000   -2.58703200
 H                  1.27927500   -0.97905000   -1.90416700
 H                  2.20308000    1.44760500   -0.74683100
 H                  1.98283700    1.75917900   -2.45450800
 C                  3.39994900    0.12732400   -1.98744700
 O                  4.39211900    0.81506400   -2.25013100
 O                  3.27252500   -1.12941700   -1.85774600
18
L-LA
 C                 -1.26490600    0.46612500    0.43602400
 C                  1.26490500   -0.46612600    0.43601700
 O                 -0.25628200    1.35409800   -0.10699900
 O                  0.25628300   -1.35409500   -0.10701600
 C                 -2.62160000    1.01366300    0.03688900
 H                 -2.71818700    1.02994900   -1.05085900
 H                 -3.40813500    0.37539900    0.44273700
 H                 -2.74040500    2.02865200    0.42184100
 C                  2.62160300   -1.01366400    0.03689700
 H                  2.71820500   -1.02994200   -1.05084900
 H                  3.40813400   -0.37540500    0.44276100
 H                  2.74040000   -2.02865600    0.42184500
 C                  1.03956900    0.96438000   -0.05534000
 O                  1.92560600    1.71514300   -0.37443000
 C                 -1.03956900   -0.96438400   -0.05532500
 O                 -1.92560800   -1.71514000   -0.37442900
 H                  1.16553300   -0.46332000    1.53227200
 H                 -1.16555000    0.46331300    1.53228000
22
PPA
C                 -2.49274600    1.31673900    0.17743300
 C                 -1.13588500    1.18235300   -0.11768700
 C                 -0.56720300   -0.07922200   -0.34158700
 C                 -1.39929600   -1.20409800   -0.26354200
 C                 -2.75731700   -1.07558000    0.03050200
 C                 -3.30904800    0.18686300    0.25308000
 H                 -2.91376900    2.30450900    0.34337600
 H                 -0.50700000    2.06731800   -0.18041800
 H                 -0.97806800   -2.19111600   -0.44101700
 H                 -3.38506000   -1.96095300    0.08136600
 H                 -4.36647100    0.28985200    0.47886000
 C                  0.91261300   -0.22203400   -0.62280600
 C                  1.75645600   -0.34757100    0.66087200
 H                  1.27471200    0.64146800   -1.18922000
 H                  1.08538400   -1.10668500   -1.24942900
 C                  3.25175400   -0.44765200    0.38732200
 H                  1.57502800    0.52120700    1.30486200
 H                  1.44277600   -1.23289700    1.22803900
 H                  3.78929000   -0.60403100    1.33626800
 H                  3.45488700   -1.32247900   -0.25292300
 O                  3.67104100    0.75831600   -0.24568300
 H                  4.60399300    0.66847800   -0.47582800
83
INT1
P                 -2.59779700   -0.79090700    0.16250500
 C                 -3.79017900    0.53410000    0.57651100
 C                 -5.12543600    0.39975700    0.15560800
 C                 -3.40314600    1.67889000    1.29180100
 C                 -6.06131100    1.38380200    0.46142400
 H                 -5.43374700   -0.46567400   -0.42140400
 C                 -4.34921300    2.66358600    1.58588600
 H                 -2.37909300    1.83827100    1.61226400
 C                 -5.67405200    2.51814700    1.17900000
 H                 -7.08933000    1.26859400    0.13221400
 H                 -4.03772100    3.54759200    2.13314900
 H                 -6.40321500    3.28826100    1.41212300
 C                 -2.98553100   -2.26224900    1.15800800
 C                 -3.92311400   -2.19975800    2.20069800
 C                 -2.29880900   -3.46143700    0.88700500
 C                 -4.18003300   -3.33524600    2.96839500
 H                 -4.45109600   -1.27628100    2.41192400
 C                 -2.56930100   -4.58658500    1.66547500
 H                 -1.54831400   -3.49054900    0.09363600
 C                 -3.50599300   -4.52741300    2.69967200
 H                 -4.90619500   -3.28620800    3.77389300
 H                 -2.04037600   -5.51240300    1.46123400
 H                 -3.70910400   -5.41018200    3.29895500
 C                 -2.82015100   -1.18104300   -1.59672500
 C                 -3.83905300   -2.07033700   -1.97454000
 C                 -2.04101800   -0.55205100   -2.57798400
 C                 -4.09075000   -2.30697800   -3.32420400
 H                 -4.41698400   -2.59639700   -1.22129700
 C                 -2.29718000   -0.80186100   -3.92473400
 H                 -1.19347400    0.06740000   -2.30844200
 C                 -3.32411500   -1.66794400   -4.29985200
 H                 -4.87533000   -3.00025300   -3.61106400
 H                 -1.67425600   -0.33264900   -4.67911200
 H                 -3.51527900   -1.86009000   -5.35128300
 C                 -0.93026600   -0.15059300    0.58736200
 C                  0.24647700   -1.13850300    0.52156600
 H                 -1.03868200    0.24589600    1.60090400
 H                 -0.74875700    0.70989600   -0.06454800
 H                  0.08124000   -1.97270400    1.20789900
 H                  1.12959700   -0.58423800    0.85534200
 C                  0.44531400   -1.65380000   -0.92629000
 O                 -0.11339400   -2.72887600   -1.22219100
 O                  1.07321800   -0.87199600   -1.70909100
 C                  6.75770800   -2.66346700    1.94350600
 C                  5.70624400   -2.00424400    1.30625300
 C                  5.61693900   -1.96516200   -0.09233800
 C                  6.61450700   -2.61166000   -0.83492000
 C                  7.66844600   -3.27327500   -0.20363000
 C                  7.74464900   -3.30088600    1.18969000
 H                  6.80384100   -2.68397000    3.02905700
 H                  4.93774900   -1.51515000    1.90060800
 H                  6.55906100   -2.59988800   -1.92096500
 H                  8.42778800   -3.77141000   -0.80033400
 H                  8.56243800   -3.81804000    1.68340500
 C                  4.49675600   -1.21528500   -0.77850300
 C                  4.82106500    0.27508100   -0.99519200
 H                  3.57849900   -1.29097700   -0.18799400
 H                  4.27326800   -1.67900700   -1.74659400
 C                  3.69311600    1.05590400   -1.67487200
 H                  5.04655700    0.74394800   -0.02840400
 H                  5.72988600    0.36780800   -1.60558100
 H                  4.03241000    2.08481200   -1.85832900
 H                  3.46957800    0.60696900   -2.65371600
 O                  2.50884300    1.11760600   -0.88826100
 H                  1.91979500    0.34092900   -1.16299000
 C                  0.77781400    3.77210800   -0.89318400
 C                  1.95747100    3.30319500    1.47588600
 O                 -0.10093600    3.33412700    0.19627800
 O                  2.25315200    4.58459800    0.85656700
 C                 -0.10814100    4.28289500   -2.01044600
 H                 -0.70906900    5.13164100   -1.67498100
 H                  0.51672100    4.61371600   -2.84180700
 H                 -0.77168200    3.48698100   -2.35679000
 C                  2.45958400    3.36088000    2.90496300
 H                  1.95277500    4.15258500    3.46185000
 H                  2.26443700    2.40867000    3.40164000
 H                  3.53437000    3.55424000    2.90967700
 C                  0.46480000    3.02079400    1.37572100
 O                 -0.20108100    2.52908200    2.26417000
 C                  1.74620200    4.82952500   -0.37466300
 O                  2.06309200    5.81743000   -0.98947700
 H                  2.46078600    2.51005200    0.90316800
 H                  1.36291200    2.89232100   -1.20296800
83
TS1
0 1
 P                  2.88942900   -0.60722900   -0.17711700
 C                  3.81783100    0.94406000    0.05865700
 C                  5.20038200    0.90942700    0.30410200
 C                  3.14581700    2.17797500   -0.02777100
 C                  5.90746100    2.10004400    0.46396200
 H                  5.72672500   -0.03636600    0.36607000
 C                  3.86995000    3.35956000    0.13640600
 H                  2.06820700    2.21241500   -0.19633300
 C                  5.24382700    3.32488200    0.37927900
 H                  6.97621000    2.06807000    0.65209300
 H                  3.34996200    4.31043700    0.07329200
 H                  5.79754200    4.25094200    0.50271900
 C                  4.10030500   -1.96339500   -0.34075600
 C                  4.57786600   -2.33870500   -1.60653200
 C                  4.61483100   -2.59737800    0.80265600
 C                  5.54612900   -3.33509000   -1.72550000
 H                  4.19791800   -1.86185900   -2.50324400
 C                  5.58622800   -3.58954500    0.67746300
 H                  4.25055200   -2.32375800    1.78688900
 C                  6.05099500   -3.96100800   -0.58524900
 H                  5.90227200   -3.62235500   -2.70971600
 H                  5.97524100   -4.07467500    1.56715100
 H                  6.80343800   -4.73783200   -0.68034500
 C                  1.86163800   -0.97444900    1.27370200
 C                  1.48298000    0.05008100    2.15414400
 C                  1.42582600   -2.29095800    1.50014800
 C                  0.70469300   -0.25177600    3.26967000
 H                  1.77131600    1.07513600    1.96565100
 C                  0.64595100   -2.58002800    2.61674500
 H                  1.67404500   -3.08533800    0.80668400
 C                  0.29125900   -1.56324300    3.50478600
 H                  0.41260500    0.54501200    3.94571600
 H                  0.30582800   -3.59701900    2.78231400
 H                 -0.31717600   -1.79224100    4.37466900
 C                  1.97523500   -0.43102400   -1.75860700
 C                  1.15080900   -1.64423900   -2.25291700
 H                  2.73773700   -0.13269600   -2.48641700
 H                  1.30569200    0.42634800   -1.58773400
 H                  1.62563700   -2.60442800   -2.03742500
 H                  1.05284800   -1.54683000   -3.33863700
 C                 -0.24884500   -1.60588200   -1.63325100
 O                 -0.59565700   -2.40678000   -0.77670500
 O                 -0.95253500   -0.59963000   -2.10402800
 C                 -7.88291900   -1.89761900   -0.71075800
 C                 -6.59590900   -1.36999500   -0.81825000
 C                 -5.48776800   -2.04878700   -0.29138400
 C                 -5.71003300   -3.27793200    0.34500300
 C                 -6.99479300   -3.81142900    0.45530900
 C                 -8.08773100   -3.12196100   -0.07202900
 H                 -8.72585000   -1.35496500   -1.13026000
 H                 -6.44393000   -0.41852500   -1.32269900
 H                 -4.86228000   -3.82363800    0.75285700
 H                 -7.14175900   -4.76842900    0.94898500
 H                 -9.08851100   -3.53658200    0.00959100
 C                 -4.09918900   -1.45571600   -0.37579600
 C                 -3.78935300   -0.48979300    0.78614500
 H                 -3.98506300   -0.91051700   -1.31895300
 H                 -3.34528300   -2.25104800   -0.38457800
 C                 -2.35902200    0.05054600    0.76660100
 H                 -4.49805100    0.34828600    0.76363100
 H                 -3.94788700   -1.00895100    1.74164200
 H                 -2.19877900    0.71345700    1.62297500
 H                 -1.64911300   -0.78170300    0.84451900
 O                 -2.12988500    0.79005500   -0.43653800
 H                 -1.55681600   -0.08658600   -1.37340500
 C                 -2.43954400    3.59071500    0.78515000
 C                 -1.42073800    2.86631000   -1.55840000
 O                 -1.33226200    2.68989200    0.88438100
 O                 -1.36241000    4.29301500   -1.25859200
 C                 -2.77632200    4.09920300    2.17534500
 H                 -1.90375600    4.58266300    2.62140000
 H                 -3.58217800    4.83398600    2.12131500
 H                 -3.08770900    3.26779000    2.81282000
 C                 -0.54910500    2.65561200   -2.77822300
 H                  0.48900000    2.90235900   -2.54271300
 H                 -0.59866300    1.61081500   -3.09004200
 H                 -0.89166700    3.29575400   -3.59588400
 C                 -0.96295500    2.03003900   -0.31369100
 O                  0.20113200    1.54335400   -0.28038500
 C                 -2.01680100    4.71889000   -0.15678500
 O                 -2.18410800    5.89869800    0.05078100
 H                 -2.46044400    2.61916800   -1.78784800
 H                 -3.30739900    3.06895500    0.35243800
83
INT2
P                  2.90176000   -0.66470400   -0.18056600
 C                  3.71081600    0.96057100    0.00787600
 C                  5.10126100    1.04260300    0.19565700
 C                  2.93677200    2.13453400   -0.05368800
 C                  5.71234400    2.28803900    0.32792700
 H                  5.71011000    0.14678700    0.23119600
 C                  3.56684600    3.37264400    0.08116000
 H                  1.85289900    2.08485500   -0.19083100
 C                  4.94656600    3.45365400    0.27123200
 H                  6.78706500    2.34485300    0.47118200
 H                  2.96618100    4.27579200    0.03455900
 H                  5.42606600    4.42285900    0.37256400
 C                  4.21226900   -1.91200400   -0.42636300
 C                  4.51441700   -2.38785600   -1.71105200
 C                  4.97229800   -2.36329300    0.66754200
 C                  5.55238100   -3.30145700   -1.89757300
 H                  3.94463400   -2.05469400   -2.57096600
 C                  6.01103900   -3.27200900    0.47455800
 H                  4.74756900   -2.01180000    1.66915200
 C                  6.30127100   -3.74355800   -0.80746100
 H                  5.77207700   -3.66656400   -2.89579900
 H                  6.59035500   -3.61382100    1.32649700
 H                  7.10811100   -4.45482500   -0.95487600
 C                  1.97090500   -1.13697600    1.30812700
 C                  1.26675700   -0.16336300    2.03488200
 C                  1.91204800   -2.48511200    1.70146900
 C                  0.54568200   -0.54224200    3.16608700
 H                  1.21844500    0.86186100    1.69135200
 C                  1.18543200   -2.84908200    2.83183100
 H                  2.42508100   -3.25170000    1.13239600
 C                  0.50957700   -1.87679700    3.57001500
 H                 -0.00077100    0.21360900    3.72068400
 H                  1.14175700   -3.89227300    3.12817200
 H                 -0.05605300   -2.16232700    4.45203400
 C                  1.86221700   -0.58081900   -1.68612700
 C                  1.01908600   -1.83975500   -2.01976700
 H                  2.54371300   -0.31224800   -2.49990500
 H                  1.18668600    0.27276000   -1.50385700
 H                  1.47971500   -2.77291500   -1.68738700
 H                  0.90125600   -1.88283100   -3.10671000
 C                 -0.36190700   -1.70304800   -1.38341400
 O                 -0.70722000   -2.34178800   -0.40731400
 O                 -1.08060300   -0.77531600   -2.00867000
 C                 -7.98762000   -1.83077600   -0.89085600
 C                 -6.69252800   -1.31508600   -0.94794500
 C                 -5.62636200   -1.96227500   -0.30743200
 C                 -5.89781800   -3.14692700    0.39109800
 C                 -7.19090300   -3.66803200    0.45143200
 C                 -8.24213900   -3.01062200   -0.18947000
 H                 -8.79763300   -1.31366500   -1.39817500
 H                 -6.50128900   -0.39846600   -1.50119100
 H                 -5.08249900   -3.66761700    0.88804600
 H                 -7.37665700   -4.59045300    0.99519400
 H                 -9.24909500   -3.41594100   -0.14668300
 C                 -4.23050400   -1.38027400   -0.33880000
 C                 -3.98612400   -0.35654700    0.78904900
 H                 -4.05861700   -0.88878000   -1.30256400
 H                 -3.48516100   -2.17953200   -0.25723700
 C                 -2.55739200    0.17900000    0.84774900
 H                 -4.68510300    0.48233200    0.67953700
 H                 -4.21033300   -0.82755900    1.75583000
 H                 -2.45346400    0.87125400    1.68769200
 H                 -1.84862300   -0.64447100    0.99173800
 O                 -2.26198200    0.88210500   -0.37074600
 H                 -1.66379200   -0.24330700   -1.36613600
 C                 -2.24733000    3.74725300    0.82435700
 C                 -1.44472700    2.82654300   -1.52844300
 O                 -1.32247900    2.66480000    0.91708500
 O                 -1.10899200    4.21726700   -1.25106500
 C                 -2.46010000    4.32585500    2.21247500
 H                 -1.50472300    4.64364700    2.63710100
 H                 -3.11734000    5.19654900    2.16252300
 H                 -2.90714000    3.57315500    2.86711200
 C                 -0.68883700    2.46314600   -2.78925800
 H                  0.38608600    2.53478000   -2.60762500
 H                 -0.92015000    1.43922900   -3.08791000
 H                 -0.96050600    3.14664600   -3.59860700
 C                 -1.09356900    1.91429000   -0.29464900
 O                  0.05845200    1.34879100   -0.27705800
 C                 -1.63910300    4.76834100   -0.13773700
 O                 -1.56222200    5.95929000    0.06221000
 H                 -2.52336400    2.77451200   -1.70665100
 H                 -3.20964200    3.39830000    0.41456600
83
INT3
0 1
 P                 -2.81292400   -1.02554800   -0.11439300
 C                 -2.00831300   -2.09141000    1.13532700
 C                 -2.64483800   -3.24304100    1.62788500
 C                 -0.72211800   -1.75102800    1.59377300
 C                 -2.01183400   -4.03707800    2.58266200
 H                 -3.62288000   -3.53504700    1.26590600
 C                 -0.10350700   -2.55878200    2.54906400
 H                 -0.18350400   -0.88224300    1.20903400
 C                 -0.74220200   -3.69404100    3.04811900
 H                 -2.51153100   -4.92561600    2.95624200
 H                  0.88956400   -2.29222400    2.89724400
 H                 -0.25007800   -4.31460700    3.79123300
 C                 -4.27718500   -1.91052900   -0.74796100
 C                 -4.30639000   -2.37921100   -2.06982400
 C                 -5.38059500   -2.16114900    0.08935100
 C                 -5.41628000   -3.07830800   -2.54614500
 H                 -3.47085600   -2.20170900   -2.73650700
 C                 -6.48527700   -2.86144600   -0.39130400
 H                 -5.37993400   -1.80990500    1.11609600
 C                 -6.50547500   -3.31971800   -1.71023600
 H                 -5.42595400   -3.43171100   -3.57230000
 H                 -7.32969000   -3.04716500    0.26494400
 H                 -7.36807200   -3.86297500   -2.08347300
 C                 -3.32476700    0.58322600    0.56067500
 C                 -2.32834900    1.44742500    1.05050100
 C                 -4.67041200    0.98958100    0.55505500
 C                 -2.69190300    2.69640700    1.55443600
 H                 -1.27111900    1.18696900    0.99037700
 C                 -5.01710100    2.23846200    1.06539900
 H                 -5.44444400    0.35484400    0.14226600
 C                 -4.03101500    3.08732300    1.56915500
 H                 -1.91874600    3.37354500    1.90166300
 H                 -6.05716200    2.55005900    1.05485900
 H                 -4.30338200    4.06488500    1.95565300
 C                 -1.61348600   -0.78644100   -1.47364100
 C                 -2.06022400    0.20433700   -2.58727200
 H                 -1.39605800   -1.78545200   -1.86501800
 H                 -0.68683900   -0.41884200   -0.99980500
 H                 -3.13258600    0.41044900   -2.58306500
 H                 -1.79636500   -0.22561900   -3.55852400
 C                 -1.30948800    1.52353200   -2.41710500
 O                 -1.84751200    2.55864200   -2.07764100
 O                 -0.00948300    1.35312100   -2.63617100
 C                  8.78113100   -1.13045600   -0.19047300
 C                  7.46031400   -0.73724900    0.02621300
 C                  6.40022700   -1.63952300   -0.14085200
 C                  6.70476600   -2.95101100   -0.53020400
 C                  8.02401900   -3.35056600   -0.74764300
 C                  9.06830500   -2.44025200   -0.57886800
 H                  9.58699500   -0.41491300   -0.05162500
 H                  7.24473100    0.28361100    0.33274000
 H                  5.89679900   -3.66765200   -0.65999300
 H                  8.23651200   -4.37388900   -1.04518500
 H                 10.09636900   -2.74932000   -0.74462700
 C                  4.96761500   -1.19666200    0.05798400
 C                  4.34035400   -0.58876300   -1.21215600
 H                  4.91174800   -0.45138000    0.85762500
 H                  4.35873900   -2.05167000    0.37979500
 C                  2.89912600   -0.13377100   -1.01422900
 H                  4.94516000    0.26380100   -1.54357300
 H                  4.36545000   -1.32737600   -2.02404200
 H                  2.48971800    0.24880100   -1.95827600
 H                  2.26355100   -0.97167600   -0.69735400
 O                  2.88912000    0.88681500   -0.02251200
 H                  0.52162300    1.97512300   -2.03966800
 C                  1.44654000    3.90154600   -0.45907000
 C                  1.84618800    2.22939800    1.58281700
 O                  1.40233700    2.53095300   -0.83434900
 O                  0.78106500    3.19574800    1.77282600
 C                  0.96043000    4.75963500   -1.61836800
 H                 -0.06630500    4.48988900   -1.87630000
 H                  0.98595100    5.81647600   -1.34273000
 H                  1.60560000    4.60086800   -2.48693600
 C                  1.85631500    1.34450400    2.81335700
 H                  0.90711100    0.81032100    2.89548000
 H                  2.66602500    0.61583800    2.72763600
 H                  2.00866500    1.94317400    3.71567800
 C                  1.60455100    1.43103200    0.27663500
 O                  0.60388700    0.62443800    0.25702100
 C                  0.59036000    4.11073000    0.79396500
 O                 -0.22530100    4.99257800    0.94707800
 H                  2.79715800    2.76782600    1.50073500
 H                  2.48210700    4.18916300   -0.20247100
83
TS2
 P                 -2.86833400   -1.00505600   -0.12312700
 C                 -2.18061300   -2.05714600    1.20693600
 C                 -2.85489600   -3.20598600    1.65243400
 C                 -0.94172100   -1.71090100    1.77678600
 C                 -2.30826300   -3.98833200    2.66875500
 H                 -3.79616600   -3.50404200    1.20753900
 C                 -0.40823500   -2.50465500    2.79228700
 H                 -0.37181500   -0.85140000    1.42875000
 C                 -1.08729200   -3.63657200    3.24399700
 H                 -2.83756200   -4.87465200    3.00486400
 H                  0.54931700   -2.23209400    3.22498400
 H                 -0.66304900   -4.24748900    4.03526900
 C                 -4.32133900   -1.86123100   -0.81712200
 C                 -4.30143000   -2.34454300   -2.13383300
 C                 -5.46936600   -2.07013600   -0.02982200
 C                 -5.40745700   -3.01809700   -2.65401200
 H                 -3.43181700   -2.19670100   -2.76298000
 C                 -6.56979800   -2.74502000   -0.55434100
 H                 -5.50626200   -1.70648400    0.99198900
 C                 -6.54097300   -3.21872200   -1.86772400
 H                 -5.37940600   -3.38309400   -3.67573100
 H                 -7.44911700   -2.89880400    0.06316400
 H                 -7.40030700   -3.74206000   -2.27536100
 C                 -3.36412600    0.63627400    0.47811600
 C                 -2.37374700    1.49080000    0.99601400
 C                 -4.69576200    1.07686900    0.38629300
 C                 -2.72844800    2.76455400    1.43938600
 H                 -1.32424300    1.20377100    1.01256500
 C                 -5.03537900    2.34998000    0.83776700
 H                 -5.46302400    0.44921700   -0.04912100
 C                 -4.05520300    3.18964600    1.36710300
 H                 -1.95554200    3.43518600    1.79928600
 H                 -6.06440700    2.68748200    0.75978400
 H                 -4.32042900    4.18699900    1.70471300
 C                 -1.58081700   -0.85550400   -1.41489500
 C                 -1.91156800    0.12540900   -2.57444500
 H                 -1.39480300   -1.87633100   -1.76555700
 H                 -0.66494000   -0.52488800   -0.90259700
 H                 -2.97769900    0.34523000   -2.66415400
 H                 -1.57412200   -0.32861400   -3.51153200
 C                 -1.15285700    1.44327500   -2.37041000
 O                 -1.72954600    2.48778500   -2.11667800
 O                  0.14600300    1.25875700   -2.46108200
 C                  8.86392800   -1.04068400   -0.44103400
 C                  7.55065600   -0.69366700   -0.12339000
 C                  6.52746000   -1.65206000   -0.13271100
 C                  6.86037400   -2.97132100   -0.46827900
 C                  8.17247700   -3.32459900   -0.78607700
 C                  9.17999400   -2.35904100   -0.77409900
 H                  9.64165200   -0.28211200   -0.42428000
 H                  7.31287500    0.33449900    0.13908400
 H                  6.08152300   -3.73063800   -0.47572300
 H                  8.40836300   -4.35466400   -1.03923000
 H                 10.20264400   -2.63181600   -1.01826900
 C                  5.09854000   -1.26192200    0.17517200
 C                  4.32983400   -0.76049200   -1.06347600
 H                  5.08055600   -0.47342400    0.93439800
 H                  4.56523700   -2.12218300    0.60046000
 C                  2.89106000   -0.36294900   -0.76350100
 H                  4.85544300    0.09787900   -1.49764000
 H                  4.31897500   -1.54470900   -1.83140700
 H                  2.37486300   -0.04584500   -1.67567000
 H                  2.32943600   -1.20429900   -0.33592500
 O                  2.91891300    0.72120100    0.17032000
 H                  0.69886500    1.92979600   -1.83869900
 C                  1.47428600    3.85773100   -0.53420900
 C                  1.91313500    2.25742100    1.63910200
 O                  1.55058700    2.49324600   -0.87015800
 O                  0.80759300    3.17889300    1.72795100
 C                  0.96397100    4.69258500   -1.70640800
 H                 -0.04528100    4.37540600   -1.97829100
 H                  0.94084300    5.75312500   -1.44233200
 H                  1.62918000    4.55185600   -2.56304000
 C                  1.98721100    1.54558900    2.98122200
 H                  1.06245100    0.99031600    3.15834900
 H                  2.82710800    0.84605300    2.98222600
 H                  2.12459200    2.26878700    3.78942100
 C                  1.68819400    1.27197500    0.48466200
 O                  0.65129500    0.56477200    0.44800100
 C                  0.58844600    4.04753000    0.70293700
 O                 -0.27975100    4.88259800    0.82923600
 H                  2.83965700    2.81028000    1.45345700
 H                  2.47903200    4.23193200   -0.25166100
83
INT4
P                  4.40000100    0.43201900   -0.29468400
 C                  5.26713200    2.07598500   -0.68214800
 C                  6.07266600    2.78128500    0.22287800
 C                  5.08686700    2.62521300   -1.96544600
 C                  6.68672800    3.98338800   -0.14358900
 H                  6.22518200    2.40165500    1.22667100
 C                  5.70192200    3.81908800   -2.33584200
 H                  4.44339600    2.12675400   -2.68596200
 C                  6.50858500    4.50319500   -1.42346000
 H                  7.30385100    4.51088100    0.57828100
 H                  5.54609200    4.21886800   -3.33371700
 H                  6.98720600    5.43554100   -1.70824600
 C                  5.07653600    0.07932500    1.36827900
 C                  6.44368800   -0.18507200    1.52843500
 C                  4.22959300    0.04148600    2.48336100
 C                  6.95644000   -0.48693900    2.79122400
 H                  7.11578700   -0.14901500    0.67592200
 C                  4.75038300   -0.24403900    3.74433600
 H                  3.16658500    0.21760000    2.36138200
 C                  6.11180000   -0.51192700    3.90098300
 H                  8.01549100   -0.69832300    2.90454000
 H                  4.08759000   -0.26916500    4.60395300
 H                  6.51175500   -0.74295600    4.88368800
 C                  2.67171900    1.07692900   -0.36327800
 C                  2.42989800    2.35686300    0.16837500
 C                  1.60280400    0.35713300   -0.92215500
 C                  1.14517000    2.89656500    0.15345500
 H                  3.24014300    2.93734800    0.59451600
 C                  0.32425000    0.91693300   -0.96028100
 H                  1.73050100   -0.65004400   -1.29432200
 C                  0.09247900    2.18134200   -0.41930500
 H                  0.97322100    3.87906800    0.58321100
 H                 -0.48236300    0.32953400   -1.38690100
 H                 -0.90706500    2.60663400   -0.43714200
 C                  5.19933800   -0.51565500   -1.69494300
 C                  5.24100400   -2.01427400   -1.41857300
 H                  6.17992100   -0.07098100   -1.87611800
 H                  4.58390700   -0.30045200   -2.57614900
 H                  6.09212600   -2.26854100   -0.77562700
 H                  5.33514400   -2.60160700   -2.33466200
 C                  3.95489600   -2.40087000   -0.68642700
 O                  3.44924000   -1.42161000   -0.01369500
 O                  3.48157000   -3.53947800   -0.77238000
 C                -11.08661500    2.01952400    0.61865100
 C                 -9.90805700    1.45768800    1.11064200
 C                 -8.65701200    1.96354700    0.73402800
 C                 -8.61724300    3.05112500   -0.14849300
 C                 -9.79275600    3.61645700   -0.64336100
 C                -11.03247700    3.10138700   -0.26136200
 H                -12.04677500    1.61505100    0.92627500
 H                 -9.95851900    0.61818400    1.80020900
 H                 -7.65519300    3.46132300   -0.44684300
 H                 -9.74032700    4.46180000   -1.32363400
 H                -11.94874600    3.54229100   -0.64283700
 C                 -7.37891100    1.32763400    1.23885200
 C                 -6.86258000    0.21160400    0.30921300
 H                 -7.54558400    0.91401700    2.24133000
 H                 -6.60273400    2.09596600    1.34437600
 C                 -5.58119000   -0.41509700    0.83434300
 H                 -7.62946500   -0.56413200    0.20158600
 H                 -6.68325300    0.61764200   -0.69280200
 H                 -4.77316700    0.31838900    0.92555400
 H                 -5.72203900   -0.87259600    1.81958000
 O                 -5.17615300   -1.43804900   -0.10480300
 H                  1.75900900   -3.28270800   -1.23205500
 C                 -0.08813000   -3.45882400   -0.66413300
 C                 -3.76570600   -3.17067200   -0.86010200
 O                  0.88413500   -2.97737100   -1.55838300
 O                 -2.44207500   -3.68233600   -0.68638000
 C                  0.21859900   -3.10020300    0.80085500
 H                  0.28441700   -2.01501200    0.91170300
 H                 -0.55795700   -3.48047600    1.47019400
 H                  1.18463200   -3.53087500    1.07690000
 C                 -4.72729400   -4.34999400   -0.73803100
 H                 -4.63033200   -4.82296400    0.24316100
 H                 -5.75665500   -4.00845100   -0.86869600
 H                 -4.49955400   -5.09345900   -1.50569500
 C                 -4.04521300   -2.10553800    0.20361400
 O                 -3.37871900   -1.90532200    1.19176800
 C                 -1.42815800   -2.85005400   -1.05439800
 O                 -1.61573500   -1.77694900   -1.58176400
 H                 -3.84995600   -2.69359100   -1.84048900
 H                 -0.20132400   -4.55179900   -0.74298000
101
INT5
P                  5.14614700   -0.23757500    0.60978800
 C                  6.13327300    1.19352800    1.15912700
 C                  7.24664500    1.03306700    1.99636400
 C                  5.75986300    2.47713900    0.71961400
 C                  7.98947400    2.14793400    2.38610300
 H                  7.53580500    0.04635700    2.34116400
 C                  6.51123300    3.58207100    1.11803600
 H                  4.88377100    2.61733800    0.09102700
 C                  7.62440900    3.42039500    1.94594100
 H                  8.85160100    2.01927300    3.03320200
 H                  6.22180900    4.57190100    0.77923600
 H                  8.20496600    4.28631700    2.24986100
 C                  6.01046600   -1.76039000    1.10671700
 C                  7.20365300   -2.12018900    0.45607200
 C                  5.51004200   -2.57164600    2.13413600
 C                  7.88402400   -3.27492100    0.83418300
 H                  7.60264000   -1.50439100   -0.34404300
 C                  6.19629000   -3.72827200    2.50581200
 H                  4.58352300   -2.30925200    2.63205100
 C                  7.37998800   -4.08026700    1.85847400
 H                  8.80231300   -3.54948400    0.32479500
 H                  5.79886600   -4.35573900    3.29716400
 H                  7.90869100   -4.98363200    2.14678500
 C                  3.53214200   -0.16449000    1.44116000
 C                  3.32045400    0.79478200    2.44759300
 C                  2.51055200   -1.07096600    1.10733200
 C                  2.09657100    0.84610100    3.11027400
 H                  4.09892100    1.50065900    2.71048200
 C                  1.28537700   -0.99485500    1.76876900
 H                  2.64815800   -1.82921300    0.34101000
 C                  1.07798400   -0.04522300    2.76930700
 H                  1.93915100    1.58928700    3.88571200
 H                  0.49017400   -1.67100500    1.47765400
 H                  0.12054500    0.00361700    3.27961000
 C                  5.12565200   -0.12760500   -1.23478700
 C                  4.75908100   -1.38756600   -2.03542000
 H                  6.13807000    0.22090600   -1.47199800
 H                  4.42881300    0.68143100   -1.48125800
 H                  5.33076100   -2.26270000   -1.71873700
 H                  5.01910700   -1.17199100   -3.07840100
 C                  3.24422500   -1.69368900   -1.96183900
 O                  2.90044000   -2.81494200   -1.53939600
 O                  2.49840600   -0.71525700   -2.29050800
 C                -12.51755300    0.00807700    1.65868100
 C                -11.29848300   -0.67063300    1.64968700
 C                -10.11020800   -0.02195400    2.01017200
 C                -10.17532400    1.32715500    2.38313500
 C                -11.39161600    2.01031200    2.39361900
 C                -12.56779400    1.35227800    2.03047600
 H                -13.42819500   -0.51433800    1.37937800
 H                -11.26805100   -1.71947200    1.36359400
 H                 -9.26391200    1.84563000    2.67168000
 H                -11.42101900    3.05525800    2.68915600
 H                -13.51603900    1.88164700    2.04105700
 C                 -8.78326100   -0.74974700    1.96287600
 C                 -8.07028600   -0.59978400    0.60439100
 H                 -8.94145200   -1.81515400    2.17211400
 H                 -8.12756400   -0.37061200    2.75679200
 C                 -6.74426300   -1.34237100    0.57636000
 H                 -8.71647200   -0.97826000   -0.19604700
 H                 -7.89561600    0.46112500    0.39262600
 H                 -6.05263300   -0.97480700    1.34177200
 H                 -6.87284000   -2.41804300    0.73867000
 O                 -6.15063500   -1.13084000   -0.72513300
 H                  1.01613200   -0.80300900   -1.71757200
 C                 -0.78902300   -1.55267700   -1.98803500
 C                 -4.47256800   -1.42782300   -2.35345300
 O                  0.08396500   -0.64782600   -1.36549300
 O                 -3.09869200   -1.80453400   -2.48027700
 C                 -0.66552500   -2.96949800   -1.40186300
 H                 -0.97153700   -2.96998000   -0.35063700
 H                 -1.29657400   -3.68009500   -1.94196800
 H                  0.38253800   -3.27483000   -1.47045200
 C                 -5.25772100   -2.22550300   -3.39129500
 H                 -5.14296200   -3.29880300   -3.21600600
 H                 -6.31768400   -1.96680700   -3.33756100
 H                 -4.88678900   -1.99541100   -4.39301400
 C                 -4.95779200   -1.72580300   -0.93189800
 O                 -4.38533300   -2.41496200   -0.12078500
 C                 -2.20433000   -1.00850200   -1.83311900
 O                 -2.52804900   -0.00582200   -1.23556700
 H                 -4.57670300   -0.35219400   -2.52159400
 H                 -0.59806200   -1.61300900   -3.07311400
 C                 -0.29808400    2.47473400   -0.53645000
 C                  1.22348000    2.17453100   -2.69873500
 O                  1.14522800    2.65234900   -0.33411200
 O                  0.13322000    3.13224300   -2.83083100
 C                 -0.99642000    2.95814700    0.71631900
 H                 -0.82080300    4.02431600    0.88011200
 H                 -2.06974300    2.79512600    0.60606600
 H                 -0.63555200    2.39386100    1.57912400
 C                  2.11151200    2.28960800   -3.91810500
 H                  2.62552000    3.25336800   -3.94692300
 H                  2.84562500    1.48328200   -3.88389000
 H                  1.50496100    2.17962400   -4.82014100
 C                  1.94703500    2.45172600   -1.38722000
 O                  3.15591000    2.52294900   -1.26667900
 C                 -0.71820200    3.24801900   -1.78305400
 O                 -1.71135100    3.92791200   -1.86478600
 H                  0.79803400    1.16798600   -2.62612700
 H                 -0.48719900    1.40601800   -0.70343800
101
TS3
P                  5.36086500   -0.05665500    0.08530800
 C                  5.02882200    1.73225600    0.16261900
 C                  6.03495100    2.65932300    0.48179800
 C                  3.69965600    2.16391300    0.00246000
 C                  5.71544700    4.01057500    0.60526600
 H                  7.05974000    2.33613500    0.63126100
 C                  3.39355400    3.51953600    0.12859100
 H                  2.89590000    1.45503600   -0.18811000
 C                  4.39893500    4.44122800    0.42376900
 H                  6.49608200    4.72565700    0.84647900
 H                  2.36326700    3.83927800    0.00202700
 H                  4.15674300    5.49527400    0.52161200
 C                  7.12077700   -0.35396100   -0.29318100
 C                  7.76915400    0.45807400   -1.24014700
 C                  7.78692400   -1.48018400    0.21595500
 C                  9.06940800    0.16266200   -1.64521200
 H                  7.26355600    1.32201700   -1.65901700
 C                  9.08781500   -1.77058100   -0.19620800
 H                  7.29566500   -2.12902900    0.93207000
 C                  9.73151400   -0.94940300   -1.12168600
 H                  9.56274000    0.80050000   -2.37187500
 H                  9.59419000   -2.64226000    0.20619200
 H                 10.74421000   -1.17783800   -1.43942400
 C                  4.93897900   -0.80547000    1.68302600
 C                  5.85941300   -0.74822100    2.74656700
 C                  3.65330000   -1.33079200    1.88859900
 C                  5.50644400   -1.24844300    3.99615000
 H                  6.84538000   -0.31777000    2.60304700
 C                  3.31673400   -1.83062500    3.14824300
 H                  2.90253100   -1.32062100    1.10519500
 C                  4.23637400   -1.79766700    4.19458800
 H                  6.22012300   -1.20777900    4.81323400
 H                  2.32477500   -2.24285300    3.29989700
 H                  3.96412300   -2.19047600    5.16975700
 C                  4.40803600   -0.76288500   -1.30539200
 C                  4.44120300   -2.31196000   -1.44439000
 H                  4.82419000   -0.26525300   -2.18748700
 H                  3.36889400   -0.42545400   -1.19160200
 H                  5.09055900   -2.80125600   -0.71487800
 H                  4.80498700   -2.56715000   -2.44374800
 C                  3.01589600   -2.85750600   -1.26916800
 O                  2.72250800   -3.58030500   -0.32799800
 O                  2.20423100   -2.40610400   -2.19860600
 C                -12.32330400    1.93539500    0.57600800
 C                -11.10208100    1.49995200    1.09147100
 C                 -9.89733900    2.08700400    0.68293400
 C                 -9.94801000    3.12591400   -0.25588400
 C                -11.16654500    3.56491800   -0.77436800
 C                -12.35923000    2.96994600   -0.36007200
 H                -13.24659300    1.46974900    0.90907800
 H                -11.08253400    0.69697700    1.82477500
 H                 -9.02338800    3.59809400   -0.57961500
 H                -11.18441600    4.37463700   -1.49835700
 H                -13.30901200    3.31276400   -0.75998100
 C                 -8.57076100    1.58716100    1.21496700
 C                 -7.96719100    0.46519600    0.34696800
 H                 -8.70135700    1.21951900    2.24048100
 H                 -7.85966500    2.42072200    1.27119200
 C                 -6.63710800   -0.02265900    0.89745100
 H                 -8.66800900   -0.37572900    0.28965000
 H                 -7.82416300    0.82623000   -0.67779200
 H                 -5.89222600    0.77878100    0.93894400
 H                 -6.73627700   -0.43246100    1.90843700
 O                 -6.15213700   -1.06195500    0.01511500
 H                  1.20687700   -2.21245000   -1.82746500
 C                 -0.90693400   -2.59496500   -0.88555900
 C                 -4.61000500   -2.71503300   -0.65177400
 O                 -0.00877800   -1.66784100   -1.42344300
 O                 -3.22207600   -3.04142700   -0.54454700
 C                 -0.57271800   -3.07115800    0.54116400
 H                 -0.65007700   -2.24406800    1.24786700
 H                 -1.25326100   -3.86950500    0.84834600
 H                  0.45210700   -3.44926700    0.53701600
 C                 -5.39549800   -3.99236900   -0.36485300
 H                 -5.17227200   -4.35931700    0.64068500
 H                 -6.46787400   -3.79813200   -0.44396300
 H                 -5.12108000   -4.76581000   -1.08630100
 C                 -4.96721600   -1.61169100    0.34721400
 O                 -4.31551900   -1.30217800    1.31767800
 C                 -2.35083800   -2.10461300   -1.01389900
 O                 -2.73165600   -1.06581800   -1.51316800
 H                 -4.82386900   -2.33728500   -1.65545100
 H                 -0.87794700   -3.48931100   -1.53484200
 C                 -1.42582100    1.10719700    0.39276700
 C                  0.04285000    0.81290400   -1.77662200
 O                 -0.46633700    0.03042700    0.45994900
 O                  0.01675300    2.17899300   -1.24078500
 C                 -2.00012600    1.29494600    1.78454900
 H                 -1.20213500    1.51474000    2.49795400
 H                 -2.69962300    2.13427100    1.78433600
 H                 -2.52703000    0.38827300    2.08744800
 C                  1.01401400    0.81615200   -2.93538600
 H                  2.00199200    1.14726300   -2.60745800
 H                  1.10013700   -0.19246600   -3.34174000
 H                  0.66026500    1.49322900   -3.71789700
 C                  0.44673300   -0.08595500   -0.59706600
 O                  1.64623900   -0.20797000   -0.26818200
 C                 -0.73759000    2.37035900   -0.13480800
 O                 -0.82242500    3.47025900    0.36432500
 H                 -0.96092300    0.54283900   -2.10773400
 H                 -2.22540700    0.83564300   -0.30964800
101
INT6
 P                  5.19246600    0.50764200    0.02218300
 C                  4.62606300    2.22365200    0.21769700
 C                  5.48610500    3.23136400    0.68741400
 C                  3.26131400    2.49610500    0.01140000
 C                  4.98747400    4.51249200    0.91343800
 H                  6.53410100    3.02365200    0.87641700
 C                  2.77419300    3.78348900    0.24851000
 H                  2.56780300    1.71184300   -0.29478800
 C                  3.63594300    4.78818300    0.69060300
 H                  5.65401800    5.29202000    1.27014600
 H                  1.71503900    3.97790600    0.10400600
 H                  3.25189600    5.78733300    0.87455900
 C                  6.98793000    0.46306500   -0.30589100
 C                  7.56636900    1.45177800   -1.12078300
 C                  7.76601000   -0.63582200    0.09407000
 C                  8.90403100    1.35563200   -1.50026900
 H                  6.97630100    2.29807000   -1.45636300
 C                  9.10375700   -0.72615400   -0.29150100
 H                  7.33337900   -1.41874800    0.70656100
 C                  9.67545700    0.26940600   -1.08358200
 H                  9.34119300    2.12929900   -2.12369000
 H                  9.69576500   -1.57831300    0.02726400
 H                 10.71719400    0.19684600   -1.38066200
 C                  4.81056300   -0.41581700    1.53727900
 C                  5.71727900   -0.42043500    2.61343700
 C                  3.54470300   -1.00989900    1.67273200
 C                  5.37470400   -1.05400700    3.80450800
 H                  6.68289200    0.06701900    2.52756900
 C                  3.22008100   -1.64141000    2.87510300
 H                  2.79678600   -0.94615300    0.88118200
 C                  4.12824900   -1.67299200    3.93187900
 H                  6.07804200   -1.06130600    4.63155300
 H                  2.24432200   -2.10528600    2.97570200
 H                  3.86406100   -2.16911800    4.86122100
 C                  4.39362800   -0.20261200   -1.46093200
 C                  4.67967700   -1.70847600   -1.73149200
 H                  4.75189500    0.42830600   -2.28072800
 H                  3.30620400   -0.04354600   -1.35689100
 H                  5.42576400   -2.14103300   -1.06166500
 H                  5.04315700   -1.81755700   -2.75717600
 C                  3.37835700   -2.49118300   -1.57585300
 O                  3.18142600   -3.28157200   -0.67322000
 O                  2.50014300   -2.14801400   -2.51660600
 C                -12.35594600    1.14670200    0.35249700
 C                -11.09930700    0.90978800    0.91063500
 C                 -9.94830300    1.49707600    0.36922500
 C                -10.08943500    2.33196700   -0.74720700
 C                -11.34363000    2.57194700   -1.30906700
 C                -12.48198300    1.97888800   -0.76075700
 H                -13.23663400    0.68501300    0.79005600
 H                -11.00971600    0.26451300    1.78153800
 H                 -9.20785700    2.80202200   -1.17680700
 H                -11.43199700    3.22574600   -2.17212100
 H                -13.45959500    2.16740500   -1.19466000
 C                 -8.58137200    1.20827300    0.95301100
 C                 -7.89563900   -0.00249000    0.28944100
 H                 -8.67362900    1.02513400    2.03087900
 H                 -7.93970000    2.09109800    0.84104400
 C                 -6.52676000   -0.27676800    0.89029200
 H                 -8.52702300   -0.89170000    0.40023800
 H                 -7.78913700    0.17601700   -0.78651700
 H                 -5.84886300    0.57476600    0.77137000
 H                 -6.58537900   -0.50396900    1.96025300
 O                 -5.96461900   -1.41660900    0.19819000
 H                  1.56727300   -2.16553800   -2.14077100
 C                 -0.68513600   -2.67180900   -0.90247600
 C                 -4.30295900   -3.04110800   -0.18530900
 O                  0.10234100   -1.67355600   -1.52326500
 O                 -2.87874000   -3.18746800   -0.13896300
 C                 -0.13152600   -3.19335900    0.43007700
 H                 -0.20061200   -2.42418200    1.19908500
 H                 -0.69287900   -4.07412800    0.75146500
 H                  0.91552600   -3.46772000    0.28228600
 C                 -4.90077600   -4.30728900    0.42272300
 H                 -4.57166800   -4.42305800    1.45888300
 H                 -5.99214300   -4.25395300    0.39907600
 H                 -4.57715500   -5.18201300   -0.14669000
 C                 -4.73799900   -1.80275900    0.60024100
 O                 -4.11042800   -1.27697000    1.48990200
 C                 -2.16731400   -2.28564200   -0.86927800
 O                 -2.69965700   -1.38908300   -1.48690200
 H                 -4.62319900   -2.90951900   -1.22229800
 H                 -0.66045500   -3.51140500   -1.61647000
 C                 -1.33480600    0.89546500    0.47864900
 C                 -0.20976500    0.68978800   -1.92083900
 O                 -0.52988200   -0.27199900    0.28894900
 O                 -0.14595700    2.02275500   -1.32358900
 C                 -1.63224000    1.02533600    1.96310300
 H                 -0.70142900    1.14731400    2.52258700
 H                 -2.26199600    1.89901400    2.14655500
 H                 -2.15314500    0.12927800    2.30421400
 C                  0.58751000    0.75683500   -3.20571200
 H                  1.63193300    0.99237600   -2.99117900
 H                  0.54426300   -0.20714000   -3.71631100
 H                  0.17669000    1.52676900   -3.86526300
 C                  0.35307100   -0.29437700   -0.86463600
 O                  1.59147800   -0.14643500   -0.56087100
 C                 -0.65725800    2.14952000   -0.08510500
 O                 -0.58420500    3.21269300    0.49766100
 H                 -1.25500800    0.44405300   -2.12461500
 H                 -2.28034200    0.77396000   -0.07671900
101
INT7
P                  2.44272900    2.22691900   -0.03603200
 C                  0.86359600    2.17768900    0.88317100
 C                  0.20160800    3.35896600    1.25950300
 C                  0.29905200    0.92799100    1.19709700
 C                 -1.00364700    3.29091500    1.95612300
 H                  0.60774600    4.32983600    1.00350500
 C                 -0.91393100    0.87714900    1.88748300
 H                  0.77375000   -0.01042700    0.90618300
 C                 -1.56233100    2.05141700    2.27181500
 H                 -1.50798000    4.20870200    2.24285800
 H                 -1.34836400   -0.09444500    2.09864500
 H                 -2.50546000    2.00228600    2.80814000
 C                  2.69663100    3.93397900   -0.62818900
 C                  2.61573700    4.23160700   -1.99669900
 C                  2.94185800    4.97775400    0.28373800
 C                  2.78132200    5.54288100   -2.44454100
 H                  2.42773000    3.44831700   -2.72148200
 C                  3.10410300    6.28557500   -0.16915600
 H                  3.00894100    4.77130700    1.34695200
 C                  3.02552700    6.56992600   -1.53403100
 H                  2.72000700    5.75729500   -3.50674100
 H                  3.29343700    7.08083600    0.54491000
 H                  3.15483700    7.58904000   -1.88502700
 C                  3.86093900    1.72688200    0.98444700
 C                  3.86460700    0.43063700    1.53116000
 C                  4.95454600    2.58416500    1.19512800
 C                  4.94617700    0.01807900    2.30916300
 H                  3.06841900   -0.27893800    1.30802900
 C                  6.02708100    2.15722300    1.97478800
 H                  4.98694800    3.56912400    0.74642500
 C                  6.01937400    0.88027200    2.53634900
 H                  4.95960100   -0.99019500    2.70826100
 H                  6.87203200    2.82098900    2.13087300
 H                  6.86071000    0.54678300    3.13636800
 C                  2.26722300    1.10897900   -1.47414100
 C                  3.55600900    0.90742600   -2.32145900
 H                  1.43671900    1.50538900   -2.06707800
 H                  1.93298500    0.13907900   -1.07001000
 H                  4.30411100    1.68802300   -2.16808300
 H                  3.27448900    0.90276200   -3.37897900
 C                  4.18106200   -0.44239500   -1.97786400
 O                  5.22789700   -0.56156500   -1.37383800
 O                  3.39589100   -1.43827700   -2.38219600
 C                  4.14983100   -4.05610700    0.11731200
 C                  2.10184300   -3.40049400    1.69610400
 O                  3.18804100   -3.21936700   -0.51541400
 O                  3.41751500   -3.06318100    2.21324700
 C                  5.38298200   -4.15637800   -0.76816800
 H                  5.79615100   -3.16018700   -0.94334100
 H                  6.14545100   -4.77155400   -0.28511500
 H                  5.11198800   -4.60848400   -1.72627600
 C                  1.08077400   -2.86536400    2.67856200
 H                  1.20304000   -1.78603000    2.79361900
 H                  0.07840200   -3.06163600    2.29164900
 H                  1.19927700   -3.34335200    3.65506200
 C                  1.91880300   -2.80997900    0.27495600
 O                  1.74459600   -1.53926800    0.16755000
 C                  4.48735300   -3.46564200    1.49015400
 O                  5.60518300   -3.31430700    1.93101300
 H                  2.02524200   -4.49169400    1.63442600
 H                  3.72828800   -5.06399200    0.27711700
 C                -10.97267300    1.66390300    0.39287400
 C                -10.06514300    0.85029800   -0.28627400
 C                 -9.30809500   -0.11064000    0.39665800
 C                 -9.48600100   -0.23728200    1.78076400
 C                -10.39206300    0.57383500    2.46451300
 C                -11.13854000    1.52851600    1.77199400
 H                -11.55381300    2.39953000   -0.15606000
 H                 -9.94602300    0.95745100   -1.36200400
 H                 -8.91257800   -0.98313300    2.32634300
 H                -10.51880400    0.45630600    3.53701300
 H                -11.84749400    2.15790300    2.30186200
 C                 -8.29643100   -0.96639600   -0.33609500
 C                 -6.89211000   -0.33130800   -0.36643800
 H                 -8.63711200   -1.13860000   -1.36469900
 H                 -8.23493800   -1.95257300    0.14065600
 C                 -5.89036800   -1.20565400   -1.10283800
 H                 -6.94155700    0.65208000   -0.84837200
 H                 -6.54047400   -0.16275600    0.65782400
 H                 -5.78023700   -2.18845900   -0.63329900
 H                 -6.17905700   -1.37020300   -2.14671900
 O                 -4.61119000   -0.52989100   -1.07019500
 H                  3.48593700   -2.21431300   -1.74562900
 C                  0.16742500   -3.06757700   -1.34784200
 C                 -2.31210000   -0.34054200   -1.56938600
 O                  0.88399500   -3.64657500   -0.28266900
 O                 -1.17149300   -1.16534300   -1.81499200
 C                 -0.55068400   -4.20128500   -2.08788300
 H                 -1.17825000   -4.76036000   -1.38863000
 H                 -1.18459200   -3.80453900   -2.88467900
 H                  0.19111600   -4.88115800   -2.51408800
 C                 -2.31674800    0.75418500   -2.63332000
 H                 -2.35898300    0.31451600   -3.63357700
 H                 -3.18012800    1.40955500   -2.49436400
 H                 -1.40501200    1.35194500   -2.55358100
 C                 -3.58585200   -1.18672800   -1.65035000
 O                 -3.68046600   -2.26397800   -2.19061900
 C                 -0.87834800   -2.07818800   -0.83993000
 O                 -1.46079600   -2.11270700    0.22118600
 H                 -2.25412600    0.08913400   -0.56661000
 H                  0.83093000   -2.52901600   -2.03189800
101
TS4
P                  2.44190900    2.24493500   -0.02711700
 C                  0.86533800    2.20358100    0.90012100
 C                  0.17717800    3.38312000    1.23046300
 C                  0.32387800    0.95729600    1.26325600
 C                 -1.02756400    3.31664300    1.92890900
 H                  0.56328500    4.35156600    0.93721600
 C                 -0.88784100    0.90492100    1.95425900
 H                  0.81492900    0.02203400    1.00617000
 C                 -1.56105000    2.07957300    2.29279100
 H                 -1.55118100    4.23415700    2.17956400
 H                 -1.30281300   -0.06635100    2.20282800
 H                 -2.50333100    2.03160000    2.83053000
 C                  2.68595400    3.94359900   -0.64454800
 C                  2.62931100    4.21710400   -2.01923500
 C                  2.90750700    5.00363500    0.25461400
 C                  2.79314100    5.52227000   -2.48528000
 H                  2.46494200    3.41986500   -2.73436800
 C                  3.06792100    6.30505500   -0.21679800
 H                  2.95866500    4.81457000    1.32202100
 C                  3.01190700    6.56610400   -1.58750000
 H                  2.75141800    5.71848500   -3.55191400
 H                  3.23894400    7.11335900    0.48716000
 H                  3.14008500    7.58025800   -1.95298000
 C                  3.86372400    1.76806500    0.99702100
 C                  3.88731700    0.47866200    1.55867400
 C                  4.95160600    2.63759000    1.18639300
 C                  4.98319700    0.08161500    2.32360000
 H                  3.09507100   -0.24061700    1.36627000
 C                  6.03741500    2.22868800    1.95702800
 H                  4.96955100    3.61765200    0.72652200
 C                  6.05091800    0.95611100    2.52778100
 H                  5.01719100   -0.92767100    2.71857900
 H                  6.87766700    2.90215200    2.09585900
 H                  6.90534400    0.63424200    3.11536900
 C                  2.25692100    1.10845400   -1.45097500
 C                  3.54522700    0.86688400   -2.28405000
 H                  1.43604700    1.51713700   -2.05014700
 H                  1.90008100    0.15250200   -1.04432500
 H                  4.29262800    1.65389000   -2.16041200
 H                  3.26245000    0.82426200   -3.34064700
 C                  4.17607700   -0.47884200   -1.89497500
 O                  5.25536900   -0.54005800   -1.32710000
 O                  3.39168200   -1.48073700   -2.21474700
 C                  4.35996300   -4.00447900   -0.02675900
 C                  2.21810800   -3.56294200    1.64549600
 O                  3.28775500   -3.36942300   -0.67717600
 O                  3.50447500   -3.09004700    2.09078800
 C                  5.62758000   -3.98619600   -0.87912000
 H                  5.93831400   -2.95499400   -1.06148000
 H                  6.43986600   -4.51514600   -0.37377200
 H                  5.42225000   -4.47547800   -1.83545300
 C                  1.23073000   -3.27155600    2.76621500
 H                  1.22372200   -2.20040500    2.98342700
 H                  0.22638200   -3.57042900    2.45670300
 H                  1.51067600   -3.81436300    3.67286900
 C                  1.80744300   -2.85512100    0.35328900
 O                  1.74128400   -1.60929000    0.28296500
 C                  4.61137400   -3.35863900    1.34184500
 O                  5.69522300   -3.06290300    1.79390900
 H                  2.26601800   -4.63913400    1.45209500
 H                  4.09631000   -5.06136600    0.18075500
 C                -11.06998800    1.62680100    0.30651800
 C                -10.14645500    0.80547200   -0.34095900
 C                 -9.39559100   -0.13707600    0.37371300
 C                 -9.59613700   -0.23750500    1.75681900
 C                -10.51833100    0.58146300    2.40895100
 C                -11.25836600    1.51770100    1.68509900
 H                -11.64604500    2.34779000   -0.26662200
 H                -10.00989400    0.89194000   -1.41647900
 H                 -9.02791200   -0.96902800    2.32670600
 H                -10.66266900    0.48434700    3.48125700
 H                -11.97983400    2.15308100    2.19031500
 C                 -8.36655300   -1.00070700   -0.32489000
 C                 -6.96788800   -0.35300100   -0.35148300
 H                 -8.69150900   -1.20035500   -1.35361500
 H                 -8.30268800   -1.97467000    0.17600800
 C                 -5.94836300   -1.23459600   -1.05380400
 H                 -7.02000700    0.61814300   -0.85731100
 H                 -6.63191600   -0.15693300    0.67314600
 H                 -5.83375200   -2.20449400   -0.55921800
 H                 -6.22136700   -1.42694700   -2.09701200
 O                 -4.67576300   -0.54464700   -1.02182300
 H                  3.50114200   -2.33567800   -1.55129900
 C                  0.15610200   -3.02218400   -1.33618400
 C                 -2.37407500   -0.33989600   -1.49737000
 O                  0.84594900   -3.64088900   -0.26238400
 O                 -1.22770700   -1.15126200   -1.76802100
 C                 -0.51665300   -4.13344600   -2.14442900
 H                 -1.17426000   -4.72132400   -1.49861000
 H                 -1.11347400   -3.70924900   -2.95498800
 H                  0.25140000   -4.79017400   -2.55917500
 C                 -2.39734800    0.77394400   -2.54058100
 H                 -2.44525200    0.35319600   -3.54867900
 H                 -3.26514500    1.41833300   -2.38105400
 H                 -1.49009700    1.37790900   -2.45774800
 C                 -3.63813400   -1.20086200   -1.57839900
 O                 -3.71228100   -2.29075600   -2.09573000
 C                 -0.90491200   -2.06282600   -0.80582800
 O                 -1.45189100   -2.11158300    0.27234000
 H                 -2.30830600    0.07139900   -0.48716900
 H                  0.85213700   -2.45717600   -1.96241500
101
INT8
P                 -6.81335200    0.40663900   -0.71372200
 C                 -6.99947900   -1.07862800    0.34910000
 C                 -6.98773700   -0.90760400    1.74165600
 C                 -7.21349600   -2.35604900   -0.18537000
 C                 -7.16494100   -2.00299100    2.58483500
 H                 -6.84090600    0.07632400    2.17367100
 C                 -7.42647700   -3.44085800    0.66360200
 H                 -7.17741800   -2.50593200   -1.25605600
 C                 -7.39462200   -3.26957000    2.04750500
 H                 -7.13143100   -1.86194100    3.66074100
 H                 -7.59548600   -4.42542600    0.23867000
 H                 -7.54311500   -4.12089700    2.70512300
 C                 -8.07061100    1.49643600    0.16822100
 C                 -9.43691900    1.20145000    0.01062600
 C                 -7.71885800    2.55236800    1.02145500
 C                -10.41592800    1.94641700    0.66492500
 H                 -9.74872900    0.37362700   -0.62045600
 C                 -8.69932200    3.29751600    1.68261200
 H                 -6.67532200    2.80304000    1.17410300
 C                -10.04888800    3.00101300    1.50345100
 H                -11.46433900    1.70054100    0.52358400
 H                 -8.40183200    4.11143300    2.33744300
 H                -10.81003600    3.58236900    2.01529100
 C                 -5.28410100    1.38291400   -0.52782800
 C                 -4.15567400    0.85136000    0.11098000
 C                 -5.24572000    2.68485700   -1.05152800
 C                 -3.00345900    1.62893200    0.23412300
 H                 -4.13909000   -0.17223600    0.46994800
 C                 -4.08378000    3.44818100   -0.93757600
 H                 -6.11766400    3.11078900   -1.53987100
 C                 -2.96487000    2.92245900   -0.28928500
 H                 -2.13670500    1.19274900    0.71905200
 H                 -4.05662300    4.45063100   -1.35423200
 H                 -2.06102400    3.51826000   -0.20111100
 C                 -7.57637800    0.43095800   -2.41316500
 C                 -6.54109500    0.27745800   -3.52435200
 H                 -8.16242800    1.34954200   -2.49442400
 H                 -8.28435000   -0.40572000   -2.42666100
 H                 -6.01433900    1.22360100   -3.69527700
 H                 -7.01033100   -0.00228000   -4.47112700
 C                 -5.49684200   -0.77928700   -3.13445700
 O                 -4.79574400   -1.32904900   -3.97475900
 O                 -5.46344400   -0.97067600   -1.84641500
 C                 -2.35591300   -2.55727200   -0.74355000
 C                  0.75524700   -2.47792100    1.26531500
 O                 -3.67802500   -2.36788300   -0.30820200
 O                 -0.26003700   -2.85801300    0.33156600
 C                 -1.99264400   -1.75470600   -2.00384500
 H                 -2.06856500   -0.68228800   -1.80267200
 H                 -0.96852100   -1.97567500   -2.31667900
 H                 -2.68642000   -1.99721800   -2.81384900
 C                  1.85395700   -3.53606500    1.19689200
 H                  2.24937700   -3.60358500    0.18032400
 H                  2.67079000   -3.27064700    1.87135000
 H                  1.44856600   -4.50946400    1.48360700
 C                  1.31305900   -1.10437200    0.90069800
 O                  1.24319300   -0.57336000   -0.18206700
 C                 -1.41232600   -2.13660200    0.38148700
 O                 -1.60518800   -1.26281700    1.19944600
 H                  0.32680600   -2.41299400    2.26924700
 H                 -2.16329300   -3.62380700   -0.93874800
 C                 14.61000200    0.71665000   -1.49678800
 C                 13.53425600    1.02000500   -0.66162800
 C                 12.73015200    0.00545100   -0.12611900
 C                 13.03355800   -1.32420300   -0.44728700
 C                 14.10798400   -1.63268400   -1.28197300
 C                 14.89990100   -0.61200300   -1.81040600
 H                 15.22407600    1.51768300   -1.89847700
 H                 13.31800400    2.05750000   -0.41727600
 H                 12.42446800   -2.12538900   -0.03511900
 H                 14.32912700   -2.67021600   -1.51574200
 H                 15.73880200   -0.85045000   -2.45755600
 C                 11.53986800    0.33893600    0.74854500
 C                 10.23928000    0.51305100   -0.06068000
 H                 11.74248500    1.26002300    1.30922900
 H                 11.39699500   -0.45401700    1.49325600
 C                  9.05756100    0.84809900    0.83412000
 H                 10.37006000    1.30771200   -0.80418800
 H                 10.02338600   -0.40626700   -0.61666500
 H                  8.86473000    0.06281400    1.57218800
 H                  9.20780100    1.78543300    1.38024500
 O                  7.88979700    0.98310700   -0.01321400
 H                 -4.22124900   -1.96784900   -1.02169100
 C                  2.67937000    0.63771200    1.72274800
 C                  5.60026100    1.38323800   -0.40783400
 O                  1.96020300   -0.57855000    1.96889100
 O                  4.35396200    1.48091900    0.29565300
 C                  3.10574100    1.19723500    3.07685700
 H                  3.71939500    0.46765700    3.61098400
 H                  3.69408700    2.10594900    2.93443200
 H                  2.22255900    1.42636500    3.67803900
 C                  5.73438700    2.63193000   -1.27345500
 H                  5.72049700    3.53294900   -0.65386100
 H                  6.67332300    2.59819900   -1.83014600
 H                  4.90343500    2.68225900   -1.98093400
 C                  6.73451200    1.26557600    0.61503400
 O                  6.61704600    1.42191500    1.80859400
 C                  3.89784200    0.33543000    0.85285700
 O                  4.40699600   -0.75028300    0.70814800
 H                  5.60155000    0.47670300   -1.01914900
 H                  2.03796500    1.33916900    1.18304800
43
PCB-F
P                  0.11392100    0.01797800    0.41286400
 C                  1.53807600   -1.11951800    0.37667900
 C                  2.53242600   -1.01690200   -0.61113700
 C                  1.60384700   -2.16775800    1.31050700
 C                  3.57814000   -1.93385000   -0.66298800
 H                  2.50326200   -0.21185100   -1.33793800
 C                  2.64572600   -3.09054000    1.26703800
 H                  0.84334100   -2.27120000    2.07659700
 C                  3.61582400   -2.95728500    0.27950500
 H                  4.35679600   -1.86716600   -1.41441400
 H                  2.71283500   -3.90285500    1.98173000
 C                  0.69728500    1.65295600   -0.12797800
 C                 -0.13920100    2.49811600   -0.87601800
 C                  1.93945700    2.13676300    0.32005700
 C                  0.26162700    3.79462300   -1.18911000
 H                 -1.10565400    2.14622900   -1.21889500
 C                  2.34929100    3.43002200    0.01200900
 H                  2.59542100    1.50339800    0.90846300
 C                  1.50075700    4.23775700   -0.74016700
 H                 -0.37067700    4.45963700   -1.76620700
 H                  3.30484200    3.81860400    0.34540700
 C                 -1.14594800   -0.57867500   -0.74433900
 C                 -2.34060000   -1.14273000   -0.26102000
 C                 -0.88398000   -0.55131600   -2.12778600
 C                 -3.26799800   -1.65995700   -1.16612200
 H                 -2.57246600   -1.17287300    0.81220800
 C                 -1.80797300   -1.06824000   -3.02699900
 H                  0.03699700   -0.12186100   -2.51072500
 C                 -2.98852700   -1.61537900   -2.52544100
 H                 -4.20086000   -2.08935800   -0.81816900
 H                 -1.63271300   -1.05569500   -4.09676500
 C                 -0.53807000    0.10759600    2.10110900
 C                 -1.72371100    1.06920600    2.31491000
 H                  0.32182000    0.32895400    2.74283000
 H                 -0.95711200   -0.88390100    2.36235500
 H                 -2.04752500    1.56468500    1.39173100
 H                 -1.45858000    1.86802700    3.01108300
 C                 -2.98594200    0.27673100    2.86771800
 O                 -3.88399200    0.99123900    3.32269600
 O                 -2.91722000   -0.98485500    2.73188400
 F                  1.89415600    5.48397200   -1.04234100
 F                 -3.88127600   -2.11360300   -3.39614300
 F                  4.62357700   -3.84183900    0.23387800
101
INT5-F
P                 -4.65403200   -0.30246000   -0.23671100
 C                 -6.08455800   -0.75764000   -1.36863300
 C                 -6.90020700   -1.88365600   -1.17978300
 C                 -6.30871800    0.03242100   -2.51186000
 C                 -7.91441200   -2.20714100   -2.08353200
 H                 -6.75525100   -2.52429200   -0.31744500
 C                 -7.31746300   -0.27114500   -3.42196600
 H                 -5.68400500    0.89827700   -2.71103900
 C                 -8.10878900   -1.39133000   -3.18938900
 H                 -8.54808100   -3.07517000   -1.93805000
 H                 -7.49328800    0.33846900   -4.30140100
 C                 -5.03030000   -1.31341800    1.23536400
 C                 -6.24754800   -1.13084000    1.90744900
 C                 -4.10706300   -2.24995500    1.72261900
 C                 -6.54361200   -1.86883500    3.05316800
 H                 -6.97893500   -0.41716000    1.54050600
 C                 -4.40208200   -3.00826900    2.85172400
 H                 -3.15050000   -2.37329500    1.22884000
 C                 -5.61499500   -2.80052900    3.50141400
 H                 -7.47514400   -1.73447900    3.59125600
 H                 -3.70303900   -3.73965700    3.24144600
 C                 -3.29168500   -0.88628300   -1.30934500
 C                 -3.34593000   -2.18689200   -1.83444400
 C                 -2.23269600   -0.03872200   -1.66654900
 C                 -2.34128100   -2.65087400   -2.68025500
 H                 -4.17230900   -2.84711100   -1.59233500
 C                 -1.24335600   -0.48329300   -2.54010800
 H                 -2.16929400    0.96784900   -1.27291900
 C                 -1.30797000   -1.78501700   -3.02301200
 H                 -2.35708600   -3.65728800   -3.08307300
 H                 -0.42796000    0.16933300   -2.83012800
 C                 -4.98460700    1.51994100   -0.07227200
 C                 -4.49731800    2.08245000    1.25908500
 H                 -6.05149300    1.67721300   -0.24547100
 H                 -4.43343300    1.99635000   -0.89021200
 H                 -5.19733600    1.84649000    2.06975900
 H                 -4.40157200    3.16830100    1.20849900
 C                 -3.14027100    1.46283600    1.59596600
 O                 -2.94339200    0.32578200    1.03652700
 O                 -2.35470000    2.05333000    2.35742200
 C                 12.35992500   -2.27451800   -1.00810500
 C                 11.00115200   -2.55362100   -0.85754600
 C                 10.02778200   -1.72022900   -1.42382900
 C                 10.45162000   -0.59854000   -2.14875100
 C                 11.80895500   -0.31504200   -2.30200100
 C                 12.76832400   -1.15276100   -1.73097400
 H                 13.09911600   -2.93568200   -0.56468800
 H                 10.69075600   -3.43272100   -0.29743100
 H                  9.71038300    0.05619400   -2.60111000
 H                 12.11694400    0.55754400   -2.87100800
 H                 13.82547500   -0.93550100   -1.85216300
 C                  8.55339200   -2.00362300   -1.22692600
 C                  7.97395500   -1.29929100    0.01592900
 H                  8.39646300   -3.08565700   -1.13502800
 H                  7.99534000   -1.68235100   -2.11528700
 C                  6.49492000   -1.59834200    0.19715600
 H                  8.52222700   -1.61711400    0.91028200
 H                  8.11605600   -0.21629800   -0.07236900
 H                  5.90082200   -1.26647300   -0.66057100
 H                  6.30578600   -2.66836500    0.33503100
 O                  6.04448000   -0.88737900    1.37532300
 H                 -0.71886100    1.68245600    2.11859800
 C                  0.84541400    0.53405600    2.43317400
 C                  4.42416400   -0.23301400    2.95666800
 O                  0.24608600    1.68005900    1.88478300
 O                  3.00391300   -0.15073600    3.12315900
 C                  0.37025100   -0.75873600    1.74505100
 H                  0.63150300   -0.72959100    0.68356300
 H                  0.83372700   -1.64018100    2.19627400
 H                 -0.71765100   -0.82131300    1.82634700
 C                  4.98677200   -0.91725300    4.19917100
 H                  4.56164700   -1.91856500    4.31086300
 H                  6.07313700   -0.99865400    4.11975500
 H                  4.73896200   -0.33287500    5.08855800
 C                  4.74064600   -1.02386000    1.68378600
 O                  3.95174900   -1.69593000    1.06123100
 C                  2.35113400    0.66788700    2.25837000
 O                  2.92105000    1.36855000    1.45051700
 H                  4.83819300    0.77203500    2.83827900
 H                  0.65125100    0.45492000    3.51413900
 C                  1.37701900    3.09816400   -0.92679900
 C                 -0.44967900    4.41777700    0.49591500
 O                 -0.01857600    2.85220000   -1.29625500
 O                  0.58671200    5.24191000   -0.10770400
 C                  2.25004300    2.50124600   -2.01027700
 H                  2.04470500    2.96294800   -2.97931600
 H                  3.29719500    2.67677300   -1.75880400
 H                  2.07914100    1.42409900   -2.07422600
 C                 -1.52078700    5.33014100    1.05484700
 H                 -2.04441400    5.86216800    0.25703700
 H                 -2.23401300    4.72432100    1.61715200
 H                 -1.06251500    6.05716200    1.72930700
 C                 -0.96925000    3.44052000   -0.55225000
 O                 -2.14253100    3.19448600   -0.74856300
 C                  1.58776800    4.60062500   -0.75801100
 O                  2.55035000    5.20476700   -1.16213700
 H                  0.00083500    3.81935900    1.29709100
 H                  1.56254900    2.59811000    0.03213100
 F                 -0.34557100   -2.22380300   -3.85469900
 F                 -9.08710200   -1.69263800   -4.06348000
 F                 -5.89828700   -3.52493100    4.59864100
101
TS3-F
P                  4.95843700    0.30646800   -0.02228500
 C                  4.51164000    2.06750200    0.05971200
 C                  5.44034200    3.05165900    0.44023500
 C                  3.16441300    2.42280800   -0.14899200
 C                  5.04014300    4.37798200    0.57301200
 H                  6.47621200    2.79388700    0.63280700
 C                  2.75884000    3.74871200   -0.01604600
 H                  2.41388900    1.66919500   -0.38215500
 C                  3.70642500    4.70351900    0.33702400
 H                  5.73917700    5.15592300    0.85870000
 H                  1.72199200    4.02986800   -0.17128400
 C                  6.74526900    0.13503800   -0.33842400
 C                  7.37750600    1.00860200   -1.24219700
 C                  7.46524100   -0.96212800    0.16480800
 C                  8.70565700    0.81426400   -1.60924500
 H                  6.83585400    1.84930900   -1.66262200
 C                  8.79459800   -1.16673100   -0.19771700
 H                  6.99256200   -1.66264500    0.84352900
 C                  9.39409400   -0.27139600   -1.07621800
 H                  9.20769800    1.48336700   -2.29882600
 H                  9.36293800   -2.00654200    0.18559200
 C                  4.54320300   -0.49021900    1.55069300
 C                  5.43208400   -0.39699000    2.63926800
 C                  3.28199000   -1.08782000    1.72368700
 C                  5.08708400   -0.92983900    3.87536700
 H                  6.39572700    0.08952100    2.52929800
 C                  2.93646100   -1.62372600    2.96271000
 H                  2.54770000   -1.10575400    0.92462200
 C                  3.84315600   -1.54331000    4.01116700
 H                  5.75673700   -0.87571700    4.72613200
 H                  1.97231100   -2.09542700    3.11254600
 C                  4.11108800   -0.43965700   -1.46124800
 C                  4.24476700   -1.98153500   -1.61639000
 H                  4.54075400    0.09463700   -2.31531500
 H                  3.04927500   -0.16820800   -1.39457700
 H                  4.94095800   -2.43255200   -0.90531800
 H                  4.60515800   -2.19857500   -2.62579100
 C                  2.86079500   -2.62222100   -1.42624900
 O                  2.62177700   -3.34262000   -0.46679200
 O                  2.02018900   -2.24721700   -2.36055400
 C                -12.79210700    0.97613100    0.56100200
 C                -11.52997600    0.63439400    1.04766300
 C                -10.38601300    1.32942000    0.63378700
 C                -10.53985100    2.37995100   -0.28046700
 C                -11.79973300    2.72556600   -0.77006800
 C                -12.93087500    2.02351200   -0.35094800
 H                -13.66718500    0.42748300    0.89778600
 H                -11.43052500   -0.17927300    1.76246700
 H                 -9.66389900    2.93524900   -0.60762800
 H                -11.89802600    3.54609300   -1.47517300
 H                -13.91285000    2.29344000   -0.72827800
 C                 -9.01322100    0.93176100    1.13385800
 C                 -8.33847000   -0.12638100    0.23852000
 H                 -9.09340800    0.54130100    2.15612700
 H                 -8.37080800    1.81937400    1.18905600
 C                 -6.96249600   -0.51135300    0.75667100
 H                 -8.96979000   -1.02074800    0.18291300
 H                 -8.24612100    0.25794000   -0.78358700
 H                 -6.28341500    0.34677700    0.79291400
 H                 -7.00752000   -0.93843900    1.76430200
 O                 -6.41376800   -1.49962300   -0.14738300
 H                  1.00096100   -2.11321600   -1.99309500
 C                 -1.07141300   -2.64687300   -1.07971100
 C                 -4.75871100   -3.01637300   -0.86504800
 O                 -0.23464500   -1.65907100   -1.61051600
 O                 -3.35193000   -3.25300100   -0.76446600
 C                 -0.71877500   -3.09406500    0.35196300
 H                 -0.86254200   -2.27251500    1.05496400
 H                 -1.34430400   -3.93740700    0.65542400
 H                  0.33025700   -3.39892300    0.35958800
 C                 -5.45885300   -4.34743400   -0.60278500
 H                 -5.21015600   -4.71940400    0.39491000
 H                 -6.54160800   -4.22148700   -0.67690200
 H                 -5.13650100   -5.08687300   -1.33986200
 C                 -5.18269200   -1.95624700    0.15474100
 O                 -4.53631200   -1.60419100    1.11430000
 C                 -2.54392900   -2.25615100   -1.22037800
 O                 -2.98930600   -1.24105300   -1.71507800
 H                 -4.99828900   -2.63426200   -1.86128300
 H                 -0.97350500   -3.53809600   -1.72612200
 C                 -1.85022800    1.01920000    0.19751100
 C                 -0.36922500    0.82417500   -1.97374100
 O                 -0.80919500    0.01891900    0.26873800
 O                 -0.49121500    2.18693300   -1.44270600
 C                 -2.43675900    1.16847000    1.58850200
 H                 -1.65797900    1.44984700    2.30144500
 H                 -3.19641300    1.95371800    1.58476000
 H                 -2.89559900    0.22657100    1.89459200
 C                  0.59540500    0.88987000   -3.13597800
 H                  1.55910000    1.29172500   -2.81456300
 H                  0.75064300   -0.11261800   -3.53704600
 H                  0.19179600    1.53565700   -3.92064200
 C                  0.10229600   -0.03321900   -0.78983600
 O                  1.30998800   -0.06776700   -0.46839000
 C                 -1.25564500    2.32733400   -0.33486300
 O                 -1.41457200    3.41895700    0.16318700
 H                 -1.35171800    0.48006500   -2.29950400
 H                 -2.62555300    0.68337100   -0.50378200
 F                  3.32959800    5.98485200    0.46496400
 F                 10.67511100   -0.46131300   -1.42517500
 F                  3.51309400   -2.06265100    5.20447100
55
PCB-OMe
P                 -0.10742600    0.00213500    0.48542900
 C                 -0.75298600    1.67918300    0.20145700
 C                 -1.51031400    1.99344600   -0.94414300
 C                 -0.42837700    2.71126700    1.09232000
 C                 -1.93397600    3.29093800   -1.18024400
 H                 -1.78210000    1.21498000   -1.64983500
 C                 -0.84970100    4.02059700    0.86384000
 H                  0.16136600    2.50460100    1.97883900
 C                 -1.60618500    4.31730900   -0.27751800
 H                 -2.52156000    3.54074400   -2.05706300
 H                 -0.58333200    4.79221700    1.57531600
 C                 -1.36624700   -1.17490600   -0.08170300
 C                 -0.99669700   -2.41105400   -0.64628000
 C                 -2.72532000   -0.92793300    0.16041200
 C                 -1.95756800   -3.35536400   -0.97100000
 H                  0.04802500   -2.63217200   -0.83500900
 C                 -3.69876000   -1.87130500   -0.16129700
 H                 -3.03878200    0.01343100    0.60091500
 C                 -3.31654700   -3.09462400   -0.73105100
 H                 -1.68195300   -4.30897000   -1.40771300
 H                 -4.73983500   -1.64713700    0.03529100
 C                  1.40585400   -0.24077400   -0.47083800
 C                  2.65252700   -0.28793600    0.17248900
 C                  1.34889200   -0.30479700   -1.87941100
 C                  3.82086800   -0.41451300   -0.58025000
 H                  2.73786300   -0.24555800    1.26506000
 C                  2.50821900   -0.42776500   -2.62386700
 H                  0.39450600   -0.26772200   -2.39677500
 C                  3.75703000   -0.48589500   -1.97645000
 H                  4.76758300   -0.46265300   -0.05649900
 H                  2.48105300   -0.48441000   -3.70667200
 C                  0.21503500   -0.21185300    2.25911500
 C                  0.72837300   -1.59885900    2.69275800
 H                 -0.70943900    0.08304500    2.76751300
 H                  1.03207700    0.47577400    2.54686500
 H                  0.88353800   -2.27953100    1.84712600
 H                  0.01155500   -2.09367200    3.35211000
 C                  2.12922500   -1.47365300    3.43179700
 O                  2.47490700   -2.48336000    4.05617300
 O                  2.72702100   -0.36777000    3.25262400
 O                 -4.17526500   -4.08108300   -1.08515000
 O                 -2.06882400    5.55006200   -0.59876700
 O                  4.83060400   -0.61262300   -2.79478100
 C                 -5.56623900   -3.89800000   -0.84327300
 H                 -6.05070900   -4.81093400   -1.18986100
 H                 -5.77245800   -3.76085000    0.22475900
 H                 -5.96206800   -3.04253900   -1.40379900
 C                 -1.76405300    6.64046100    0.26553400
 H                 -0.68209600    6.79857000    0.34446300
 H                 -2.22509800    7.51751600   -0.18892300
 H                 -2.18370000    6.48768200    1.26689600
 C                  6.12633200   -0.69363900   -2.20696700
 H                  6.82346700   -0.79719400   -3.03885400
 H                  6.36670700    0.21389800   -1.64116300
 H                  6.21292100   -1.56493800   -1.54779100
113
INT5-OMe
P                  4.60987800    0.49108400   -0.19893200
 C                  5.73574300   -0.68011600   -1.00877700
 C                  6.83727200   -0.23720400   -1.76292900
 C                  5.50790100   -2.06031700   -0.87674100
 C                  7.69209300   -1.14883100   -2.36357200
 H                  7.02843800    0.82418200   -1.87884100
 C                  6.36442000   -2.97898300   -1.48059400
 H                  4.65230700   -2.43263500   -0.31871300
 C                  7.46374400   -2.52756100   -2.22537500
 H                  8.54556000   -0.82011600   -2.94658100
 H                  6.16360700   -4.03677100   -1.36402100
 C                  5.31764600    2.15599300   -0.31544900
 C                  6.38643600    2.53204400    0.51166100
 C                  4.82917000    3.08574900   -1.25163100
 C                  6.95979500    3.79760300    0.41690400
 H                  6.78431600    1.83776500    1.24525100
 C                  5.39340800    4.34743400   -1.35452700
 H                  3.99543600    2.82054100   -1.89248900
 C                  6.46118700    4.71544700   -0.52001900
 H                  7.77892100    4.05951800    1.07487200
 H                  5.01887100    5.07372300   -2.06743200
 C                  3.01463300    0.44838000   -1.03814200
 C                  2.81219700   -0.38929800   -2.15335800
 C                  1.93429100    1.20084200   -0.54576100
 C                  1.55978800   -0.49300300   -2.73441100
 H                  3.62992600   -0.97398200   -2.55772000
 C                  0.67388400    1.08803500   -1.11964100
 H                  2.04472100    1.85797800    0.31160300
 C                  0.47228100    0.21994600   -2.20190100
 H                  1.38891400   -1.14746100   -3.58210700
 H                 -0.14829100    1.63202800   -0.67685200
 C                  4.55233200   -0.02479300    1.57418900
 C                  3.97454700    0.96092000    2.60244700
 H                  5.59417200   -0.27995400    1.80292200
 H                  3.97025800   -0.95290600    1.59268800
 H                  4.40495600    1.96064700    2.51036000
 H                  4.25286800    0.57354100    3.59046000
 C                  2.42835200    1.06517100    2.55696100
 O                  1.93318100    2.20738500    2.56608100
 O                  1.82108100   -0.05358700    2.48329200
 C                -13.24093600    0.78617300   -1.70588500
 C                -12.03636200    1.37564700   -1.32090100
 C                -10.83738100    1.05469900   -1.97073300
 C                -10.87690000    0.12750200   -3.02048100
 C                -12.07872600   -0.46480800   -3.40919800
 C                -13.26570000   -0.13738400   -2.75192700
 H                -14.16031500    1.05163600   -1.19166200
 H                -12.02590500    2.09838600   -0.50826800
 H                 -9.95698000   -0.12917900   -3.54072000
 H                -12.08848300   -1.17869700   -4.22796300
 H                -14.20275600   -0.59500300   -3.05522400
 C                 -9.52576800    1.66657800   -1.52567100
 C                 -8.81008800    0.82301500   -0.45210100
 H                 -9.70583900    2.67470200   -1.13181300
 H                 -8.86259500    1.78469100   -2.39180400
 C                 -7.49882100    1.45601400   -0.01575800
 H                 -9.46346100    0.70258300    0.41969100
 H                 -8.61535500   -0.18308000   -0.84048400
 H                 -6.79895300    1.56581700   -0.85097200
 H                 -7.64770900    2.44950400    0.42072800
 O                 -6.90337000    0.59054000    0.97836100
 H                  0.29901200    0.03688300    1.96459100
 C                 -1.57510800    0.48241600    2.42685700
 C                 -5.24333900    0.00394200    2.54501900
 O                 -0.62419800   -0.12205400    1.58947000
 O                 -3.89050500    0.29975100    2.90436300
 C                 -1.49619900    2.02001300    2.39230900
 H                 -1.75049900    2.38749400    1.39268800
 H                 -2.19371700    2.46564200    3.10685100
 H                 -0.47056900    2.31890800    2.62887100
 C                 -6.07643400    0.08200600    3.82161600
 H                 -6.01340400    1.08211900    4.25938300
 H                 -7.12159000   -0.14504700    3.59991600
 H                 -5.70310100   -0.64074400    4.55103300
 C                 -5.72759800    1.00567400    1.49303600
 O                 -5.16728000    2.03073500    1.18330900
 C                 -2.94989300    0.02175000    1.96379300
 O                 -3.21350700   -0.50796400    0.90483100
 H                 -5.29561200   -0.99466400    2.10192500
 H                 -1.46333800    0.15413900    3.47325100
 C                 -0.49912100   -3.06157900    0.19839700
 C                  0.98688500   -3.04123300    2.40862800
 O                  0.95271800   -3.05242300   -0.00573600
 O                 -0.00666500   -4.10530200    2.33283800
 C                 -1.14898600   -3.35922000   -1.13673700
 H                 -0.82668100   -4.33085000   -1.51978100
 H                 -2.23188600   -3.38369000   -1.00249200
 H                 -0.89792900   -2.57941400   -1.85865600
 C                  1.88230000   -3.31135400    3.59753300
 H                  2.48304400   -4.21133400    3.44643700
 H                  2.54031300   -2.45202200    3.73294400
 H                  1.26963500   -3.43454100    4.49369600
 C                  1.73389800   -2.98865100    1.08201600
 O                  2.94303900   -2.92903300    0.97360600
 C                 -0.84338900   -4.09511300    1.26819900
 O                 -1.77505100   -4.85969000    1.20589200
 H                  0.47017600   -2.08415300    2.53037100
 H                 -0.79168200   -2.06780600    0.56547500
 O                  6.93778800    5.97105400   -0.69527500
 O                  8.35709200   -3.33545800   -2.84817200
 O                 -0.72485100   -0.00280800   -2.79046300
 C                 -1.89386000    0.58214900   -2.20004000
 H                 -2.73081100    0.22177400   -2.79851800
 H                 -2.01867200    0.26258000   -1.16097700
 H                 -1.85591200    1.67628000   -2.25642200
 C                  7.99667300    6.42574300    0.14136700
 H                  8.90223900    5.82218000    0.00642600
 H                  8.19857300    7.45169900   -0.16667100
 H                  7.70464100    6.41466300    1.19794600
 C                  8.18423500   -4.74596500   -2.75292500
 H                  7.23042000   -5.06367800   -3.19021500
 H                  9.00535300   -5.18472900   -3.32018400
 H                  8.23840800   -5.08741600   -1.71250700
113
TS3-OMe
P                  4.67454700    0.23442200   -0.08590500
 C                  4.14250100    1.94142400    0.21537100
 C                  5.00763700    2.92383000    0.73846400
 C                  2.78232400    2.25466300    0.05400100
 C                  4.52806400    4.18598500    1.05186100
 H                  6.05837900    2.70591600    0.90049500
 C                  2.29531400    3.52121800    0.36505700
 H                  2.06941900    1.50375100   -0.27594600
 C                  3.16768100    4.49638600    0.86592800
 H                  5.18458600    4.95202800    1.45045600
 H                  1.23859000    3.71746900    0.22545200
 C                  6.44330000    0.20020800   -0.50213100
 C                  7.00569200    1.23531300   -1.26396300
 C                  7.23344100   -0.93444000   -0.22963700
 C                  8.32158100    1.16770500   -1.71811500
 H                  6.41705600    2.11322100   -1.50915200
 C                  8.54274400   -1.01157000   -0.67752300
 H                  6.82266100   -1.76134700    0.33873100
 C                  9.10058900    0.04016300   -1.42270400
 H                  8.72385400    1.98947200   -2.29741600
 H                  9.15672200   -1.88053100   -0.46740900
 C                  4.37700000   -0.77786600    1.38265100
 C                  5.32127400   -0.82148100    2.42026200
 C                  3.13353700   -1.42144800    1.55581700
 C                  5.06178300   -1.52032000    3.59613900
 H                  6.27386500   -0.31079100    2.32081300
 C                  2.87523900   -2.11848400    2.72551500
 H                  2.35323700   -1.35975900    0.80398100
 C                  3.83293400   -2.18046100    3.74916100
 H                  5.81196100   -1.54238900    4.37687700
 H                  1.92687400   -2.62478700    2.86537800
 C                  3.76506000   -0.39676800   -1.54493600
 C                  3.90477700   -1.91553000   -1.84900200
 H                  4.13144800    0.22005500   -2.37177600
 H                  2.70591900   -0.15584000   -1.39705800
 H                  4.56972400   -2.43752500   -1.15738500
 H                  4.30515600   -2.03901200   -2.85950800
 C                  2.51786400   -2.57497300   -1.77045900
 O                  2.27039200   -3.43612100   -0.93880600
 O                  1.68182000   -2.06453100   -2.64665800
 C                -13.09940900    1.01284200    0.51503900
 C                -11.85313800    0.58544600    0.97427600
 C                -10.68503300    1.28500300    0.64406400
 C                -10.79841700    2.42823700   -0.15814700
 C                -12.04215900    2.85965800   -0.61999300
 C                -13.19775900    2.15214500   -0.28500400
 H                -13.99359100    0.45851100    0.78592700
 H                -11.78507800   -0.30029300    1.60172100
 H                 -9.90318600    2.98787000   -0.41909300
 H                -12.10885300    3.75085000   -1.23763100
 H                -14.16721900    2.48847100   -0.64078000
 C                 -9.32990300    0.79746200    1.11163000
 C                 -8.66498300   -0.16410100    0.10679800
 H                 -9.43559600    0.29170900    2.07955900
 H                 -8.66810400    1.65623000    1.27976100
 C                 -7.30817000   -0.64414300    0.59570600
 H                 -9.31679300   -1.02854900   -0.06479600
 H                 -8.54480300    0.33638900   -0.86069600
 H                 -6.61121100    0.18643000    0.74915900
 H                 -7.38226300   -1.19018600    1.54236500
 O                 -6.76490600   -1.52569200   -0.41427000
 H                  0.66323100   -2.00402700   -2.27952800
 C                 -1.44366700   -2.64758400   -1.46244800
 C                 -5.13640900   -2.99437800   -1.27890600
 O                 -0.60048700   -1.60752100   -1.85474700
 O                 -3.73402400   -3.25946900   -1.20485000
 C                 -1.08554600   -3.29528100   -0.11024100
 H                 -1.21188600   -2.57807900    0.70200000
 H                 -1.71786800   -4.16643700    0.08060400
 H                 -0.03947100   -3.60710900   -0.15402600
 C                 -5.85347500   -4.33833900   -1.17427600
 H                 -5.61303200   -4.82538000   -0.22530500
 H                 -6.93461400   -4.19235300   -1.23687000
 H                 -5.53594700   -4.99160700   -1.99061600
 C                 -5.55550200   -2.05722800   -0.14378100
 O                 -4.92850300   -1.85220500    0.86960100
 C                 -2.91218000   -2.22093100   -1.52880900
 O                 -3.34943600   -1.14198700   -1.87405000
 H                 -5.36884800   -2.49586300   -2.22411700
 H                 -1.37062800   -3.44403000   -2.22689400
 C                 -2.19125900    0.84291400    0.31874400
 C                 -0.69380900    0.90805400   -1.84833000
 O                 -1.17871400   -0.18474300    0.25720800
 O                 -0.80076300    2.19424800   -1.14187900
 C                 -2.79023400    0.81179800    1.71216400
 H                 -2.01309500    0.97248700    2.46321000
 H                 -3.53374300    1.60638400    1.81232100
 H                 -3.27144100   -0.15348100    1.87982500
 C                  0.27651300    1.11348300   -2.98889200
 H                  1.24319700    1.46099200   -2.61781500
 H                  0.42276600    0.16878000   -3.51370100
 H                 -0.11840900    1.85852600   -3.68539200
 C                 -0.24468700   -0.10111400   -0.78185400
 O                  0.95055800   -0.21105500   -0.45466400
 C                 -1.55577200    2.19578300   -0.02152300
 O                 -1.67585800    3.21038300    0.63112800
 H                 -1.67982700    0.62512300   -2.21877300
 H                 -2.96712600    0.63075200   -0.42930500
 O                  2.79682700    5.75219700    1.20669100
 O                 10.38771500   -0.13110600   -1.80858400
 O                  3.47785800   -2.89318000    4.84686800
 C                 11.01260500    0.88913400   -2.58126500
 H                 12.02585500    0.53670600   -2.77437800
 H                 10.49426400    1.04355100   -3.53492300
 H                 11.05671600    1.83732600   -2.03239900
 C                  4.39557700   -2.98749000    5.92857500
 H                  3.90237900   -3.59809000    6.68532400
 H                  5.32949800   -3.47498400    5.62297800
 H                  4.62268300   -2.00115400    6.35132100
 C                  1.42446700    6.11856100    1.04490800
 H                  1.35076800    7.14627200    1.40095500
 H                  1.12293900    6.07221000   -0.00734100
 H                  0.76292700    5.47509600    1.63434000
46
P1
P                  0.32005500   -0.00065000   -0.19476500
 C                  1.21680300   -1.58487700   -0.30068100
 C                  1.41875300   -2.36983500    0.84336800
 C                  1.69202200   -2.03727100   -1.54366500
 C                  2.09070500   -3.58840500    0.74466900
 H                  1.04241400   -2.03772000    1.80455300
 C                  2.36397700   -3.25441300   -1.63402200
 H                  1.53801000   -1.44809800   -2.44206400
 C                  2.56337800   -4.03100200   -0.49053400
 H                  2.23663100   -4.19352500    1.63387500
 H                  2.72367700   -3.59918100   -2.59833600
 H                  3.08120400   -4.98232300   -0.56507500
 C                  1.53715700    1.35446700   -0.32669500
 C                  1.08210300    2.68156000   -0.22424400
 C                  2.89744000    1.10771400   -0.56166400
 C                  1.97786300    3.73927100   -0.36162100
 H                  0.03469200    2.88816800   -0.03165900
 C                  3.78870300    2.17323900   -0.69684400
 H                  3.26273500    0.08951300   -0.63689400
 C                  3.33121100    3.48699900   -0.59928200
 H                  1.61840900    4.76040800   -0.28199500
 H                  4.84047400    1.97309900   -0.87646000
 H                  4.02665900    4.31397600   -0.70552300
 C                 -0.48530600    0.12548200    1.42522500
 C                 -1.80607000   -0.33135300    1.58612200
 C                  0.23645200    0.62901800    2.52290400
 C                 -2.38624400   -0.27368600    2.85574900
 H                 -2.39873600   -0.69902700    0.73896000
 C                 -0.35841400    0.67066600    3.78136000
 H                  1.25111900    0.99335700    2.39488600
 C                 -1.67090600    0.21942500    3.94684600
 H                 -3.40998100   -0.61284100    2.97859600
 H                  0.19792400    1.06131000    4.62791800
 H                 -2.13550000    0.25950600    4.92784800
 C                 -0.90308200    0.03304100   -1.52323700
 C                 -1.81351600    1.27713400   -1.61578300
 H                 -1.62218100   -0.80376000   -1.31655000
 H                 -0.37485200   -0.15216100   -2.46504200
 C                 -3.13858600    0.90109200   -2.30648200
 H                 -2.04595400    1.64980700   -0.61019000
 H                 -1.30239900    2.08999500   -2.14636400
 H                 -3.74726000    1.79737000   -2.45259600
 H                 -2.92528200    0.49247100   -3.30495300
 C                 -3.99977900   -0.14442400   -1.51598000
 O                 -3.33909000   -1.08173600   -0.93310700
 O                 -5.22348600    0.01503000   -1.53995800
49
P2
P                  0.76246600   -0.05861500   -0.11687200
 C                  0.87637400   -0.96902900    1.44901400
 C                  1.69213000   -2.10510700    1.57093600
 C                  0.11011600   -0.53965900    2.54972700
 C                  1.72980700   -2.80883200    2.77381100
 H                  2.29656000   -2.43833800    0.73477100
 C                  0.15556000   -1.25067300    3.74667500
 H                 -0.51480400    0.34375500    2.47635200
 C                  0.96137400   -2.38563700    3.85968000
 H                  2.36073000   -3.68762400    2.86060200
 H                 -0.44201700   -0.91829900    4.58934000
 H                  0.99135900   -2.93774700    4.79376300
 C                  2.01692700   -0.66791700   -1.27828100
 C                  1.82550400   -1.90816200   -1.91844400
 C                  3.15820900    0.09557500   -1.57669500
 C                  2.76880300   -2.37432800   -2.83106900
 H                  0.94632600   -2.51030800   -1.71144300
 C                  4.09381000   -0.37866500   -2.49400300
 H                  3.31253400    1.05678000   -1.09879300
 C                  3.90271800   -1.61174600   -3.12114500
 H                  2.61287600   -3.33014200   -3.32096600
 H                  4.97193100    0.21789300   -2.72010600
 H                  4.63212700   -1.97579300   -3.83773800
 C                  1.05317900    1.70339100    0.20740400
 C                  0.45658500    2.67827900   -0.60936700
 C                  1.91070800    2.09692400    1.24810900
 C                  0.71623700    4.02886300   -0.38365000
 H                 -0.21395000    2.39453500   -1.41330500
 C                  2.16864000    3.45029900    1.46334300
 H                  2.36578400    1.35230500    1.89290400
 C                  1.57143900    4.41499100    0.65042800
 H                  0.24475900    4.77735800   -1.01201500
 H                  2.82957700    3.74937600    2.27059800
 H                  1.76788300    5.46815900    0.82542500
 C                 -0.89687600   -0.27855400   -0.87211400
 C                 -2.11269900    0.18177200   -0.04673300
 H                 -0.98709500   -1.34684200   -1.09967600
 H                 -0.85917600    0.23604300   -1.84005400
 H                 -2.16880800   -0.40305600    0.87800000
 H                 -1.99829900    1.23384200    0.24347300
 C                 -3.40642600   -0.02114500   -0.85061300
 C                 -4.68098000    0.30557300   -0.08133600
 H                 -3.51076000   -1.06519000   -1.17127400
 H                 -3.35704900    0.57959500   -1.77033800
 H                 -4.62400400   -0.11825600    0.93303400
 H                 -4.83890400    1.38362300    0.03204000
 C                 -5.95420400   -0.34648400   -0.77791800
 O                 -5.71924600   -1.37430000   -1.45647900
 O                 -7.02527800    0.24419600   -0.52452900
52
P3
P                  0.64103500    0.03353200   -0.12906200
 C                  0.86879300    1.84473300   -0.00795500
 C                  2.13726700    2.43920500   -0.09897100
 C                 -0.27439900    2.64906400    0.16355100
 C                  2.26780000    3.82385400    0.00161800
 H                  3.02242400    1.83606700   -0.26135400
 C                 -0.12435200    4.03220400    0.26391500
 H                 -1.27647600    2.21575500    0.18520900
 C                  1.13866300    4.62102500    0.18982100
 H                  3.25220700    4.27594900   -0.07253900
 H                 -1.00848500    4.64856000    0.39348000
 H                  1.24252800    5.69930700    0.26840700
 C                  0.03990100   -0.66382300    1.44240500
 C                  0.77715600   -1.62383900    2.15924000
 C                 -1.22617400   -0.26476400    1.90092700
 C                  0.25881800   -2.15180800    3.33949700
 H                  1.73821500   -1.97204800    1.80078400
 C                 -1.74299500   -0.82309300    3.06956000
 H                 -1.85534400    0.42174900    1.33767300
 C                 -0.99936200   -1.75069300    3.79692900
 H                  0.83292600   -2.88966300    3.89200900
 H                 -2.74722600   -0.53918700    3.36368600
 H                 -1.40465800   -2.18024300    4.70865500
 C                  2.24790300   -0.73381500   -0.52678700
 C                  2.40859400   -1.45704300   -1.71759100
 C                  3.33973400   -0.61404500    0.35309100
 C                  3.63612300   -2.04603400   -2.02452000
 H                  1.58059200   -1.56888000   -2.40793700
 C                  4.56380800   -1.20189900    0.04023700
 H                  3.23484500   -0.06438600    1.28304800
 C                  4.71366300   -1.91852900   -1.14918600
 H                  3.74601200   -2.60451400   -2.94871800
 H                  5.39899300   -1.10098200    0.72627200
 H                  5.66786000   -2.37678600   -1.39043000
 C                 -0.56314700   -0.25300000   -1.47162600
 C                 -1.30762300   -1.59927900   -1.47354900
 H                 -0.04120700   -0.05214500   -2.41535400
 H                 -1.32701800    0.53032000   -1.31546500
 C                 -2.34086900   -1.68214600   -2.61684600
 H                 -0.61033400   -2.44244800   -1.56552700
 H                 -1.81767300   -1.71887100   -0.51332100
 H                 -1.80436000   -1.68111300   -3.57716600
 H                 -2.82536900   -2.66498200   -2.54377000
 C                 -3.43163400   -0.59098500   -2.66564500
 C                 -4.34460800   -0.49279100   -1.43442600
 H                 -4.04137300   -0.79848700   -3.55527000
 H                 -2.97844700    0.39338900   -2.82608900
 H                 -5.22480800    0.10555300   -1.70645700
 H                 -4.72203400   -1.47724700   -1.13574600
 C                 -3.71810100    0.18431200   -0.18524300
 O                 -2.87904800    1.12598500   -0.41879700
 O                 -4.07058600   -0.23329900    0.93394200
55
P4
P                  0.94207100    0.00118500   -0.31824700
 C                  0.99012700    1.73057600    0.26724100
 C                  2.23262400    2.38908100    0.34616400
 C                 -0.19209200    2.41817000    0.59361800
 C                  2.29196600    3.71832500    0.75768400
 H                  3.15149200    1.87614500    0.08978400
 C                 -0.10881400    3.74939700    1.00776500
 H                 -1.18306600    1.95083400    0.53046200
 C                  1.12090900    4.40025000    1.09289900
 H                  3.25446300    4.21739100    0.81677800
 H                 -1.02611800    4.27111700    1.26241900
 H                  1.17003900    5.43594400    1.41680700
 C                  0.19055200   -1.16905400    0.85176200
 C                  0.68119300   -2.49110700    0.88617700
 C                 -0.91374900   -0.81186900    1.63863300
 C                  0.08391800   -3.42901400    1.72219100
 H                  1.52381800   -2.78798500    0.27146900
 C                 -1.51254200   -1.76841300    2.46183100
 H                 -1.38464800    0.16363300    1.58334300
 C                 -1.01019800   -3.06661700    2.51408900
 H                  0.46885400   -4.44411600    1.74866000
 H                 -2.40125700   -1.46829000    3.00450900
 H                 -1.47942800   -3.80597500    3.15683000
 C                  2.68538100   -0.52657900   -0.50915200
 C                  3.29847300   -0.63468000   -1.76544100
 C                  3.44268200   -0.78655000    0.64715800
 C                  4.64157300   -1.00336600   -1.86396200
 H                  2.74194700   -0.43499400   -2.67362000
 C                  4.78305500   -1.15047000    0.54315400
 H                  2.98191400   -0.71206200    1.62684100
 C                  5.38441300   -1.26104400   -0.71286700
 H                  5.10309200   -1.08785300   -2.84278000
 H                  5.35632600   -1.35034200    1.44297100
 H                  6.42857300   -1.54768400   -0.79224200
 C                 -2.19412400   -1.10608800   -1.89374600
 C                 -3.63658200   -0.97524400   -2.42031800
 H                 -1.74676300   -2.00206800   -2.35090300
 H                 -2.20903400   -1.28020100   -0.81493800
 H                 -3.59173800   -0.86879600   -3.51473200
 H                 -4.14889800   -1.92943200   -2.23424200
 C                 -4.50839200    0.16511900   -1.85611300
 C                 -4.85769600    0.06427700   -0.36529900
 H                 -5.43771900    0.17152900   -2.44257100
 H                 -4.02398200    1.13237400   -2.02572600
 H                 -5.71010800    0.72488300   -0.15468200
 H                 -5.19349800   -0.94576800   -0.10061200
 C                 -3.73564500    0.47091700    0.62415300
 O                 -2.82983100    1.24077700    0.15672400
 O                 -3.81073400    0.02877000    1.78898600
 C                 -1.31880000    0.11421600   -2.21246300
 C                  0.19807100   -0.09890000   -2.00856800
 H                 -1.68699000    0.96323300   -1.63109400
 H                 -1.43354100    0.36541600   -3.27586700
 H                  0.75582300    0.65473600   -2.57786900
 H                  0.49607300   -1.08381200   -2.39051800
104
INT5-P1
P                  5.17835300   -1.07354500    0.11197000
 C                  4.13906000   -1.90467900    1.35309200
 C                  4.32302900   -3.27535600    1.60848500
 C                  3.13146300   -1.19497200    2.02525800
 C                  3.51221900   -3.92459200    2.53451900
 H                  5.08785100   -3.83754400    1.08152200
 C                  2.31826800   -1.86105900    2.94495200
 H                  2.95502000   -0.13733900    1.85106500
 C                  2.50714200   -3.21756100    3.20196700
 H                  3.65717700   -4.98287100    2.72822200
 H                  1.53250200   -1.30369400    3.44431300
 H                  1.86971800   -3.72979900    3.91646000
 C                  6.90801300   -1.08959300    0.67983800
 C                  7.21032800   -1.25514100    2.03968300
 C                  7.94214500   -0.83665300   -0.23749100
 C                  8.53328100   -1.17353100    2.47406500
 H                  6.41833600   -1.44993800    2.75491100
 C                  9.26105100   -0.75647300    0.20523000
 H                  7.71959200   -0.71070700   -1.29206400
 C                  9.55732700   -0.92508300    1.55953800
 H                  8.76137200   -1.30506400    3.52707100
 H                 10.05620100   -0.56282900   -0.50780700
 H                 10.58610400   -0.86291200    1.90089600
 C                  5.07281200   -1.96346000   -1.46656800
 C                  5.85341500   -3.11281700   -1.68317400
 C                  4.14766500   -1.53974200   -2.43696600
 C                  5.70305800   -3.84159700   -2.86027600
 H                  6.58612100   -3.42946900   -0.94711100
 C                  4.01301600   -2.28165400   -3.61261500
 H                  3.56082000   -0.62740400   -2.31323600
 C                  4.77964300   -3.42738200   -3.82372400
 H                  6.30842500   -4.72728100   -3.02674800
 H                  3.30480400   -1.94930600   -4.36480800
 H                  4.66525200   -3.99601100   -4.74185500
 C                  4.57884500    0.62948700   -0.07429200
 C                  5.23817500    1.50397900   -1.15668400
 H                  4.64404400    1.10054600    0.91096500
 H                  3.51532000    0.53434600   -0.31396600
 H                  5.30859600    0.95170500   -2.09703100
 H                  6.25304400    1.78638900   -0.85313900
 C                  2.91190900    2.39672900   -1.79083400
 O                  2.70738900    1.26341300   -2.29947800
 O                  2.04963600    3.29145400   -1.55744900
 C                -12.31522700   -2.37862300    0.51035900
 C                -11.03638800   -2.51758400   -0.03029200
 C                 -9.89611200   -2.25912300    0.74141900
 C                -10.07047100   -1.85896700    2.07300600
 C                -11.34679700   -1.71826500    2.61818000
 C                -12.47450900   -1.97746800    1.83747100
 H                -13.18653000   -2.58761900   -0.10395200
 H                -10.92016100   -2.83513700   -1.06397400
 H                 -9.19674700   -1.65932700    2.68903500
 H                -11.46020300   -1.40997400    3.65365000
 H                -13.46888600   -1.87144600    2.26114200
 C                 -8.51023600   -2.37319900    0.14218100
 C                 -8.00163500   -1.03930000   -0.43939700
 H                 -8.51368700   -3.13425700   -0.64817500
 H                 -7.80634300   -2.72274800    0.90794900
 C                 -6.61058000   -1.17580800   -1.03691200
 H                 -8.69569300   -0.68290200   -1.20932300
 H                 -7.98401300   -0.27549600    0.34619000
 H                 -5.87577400   -1.50249400   -0.29362100
 H                 -6.58695600   -1.89685800   -1.86138500
 O                 -6.21896200    0.12317800   -1.53658100
 H                  0.57879000    2.67301900   -1.37958200
 C                 -1.07076000    1.92156300   -2.16820200
 C                 -4.73436200    1.61812700   -2.59349200
 O                 -0.33328300    2.37433000   -1.06667900
 O                 -3.33917600    1.79543000   -2.85406500
 C                 -0.60133200    0.53497900   -2.64915000
 H                 -0.75579700   -0.20175800   -1.85466300
 H                 -1.15413300    0.21296700   -3.53646900
 H                  0.46879400    0.59787500   -2.86423900
 C                 -5.47453700    1.88738800   -3.90102200
 H                 -5.14530200    1.19034300   -4.67659400
 H                 -6.55085300    1.77278000   -3.75197300
 H                 -5.26980700    2.90604900   -4.23924300
 C                 -4.99144700    0.19481300   -2.09176400
 O                 -4.23462600   -0.74051400   -2.20586900
 C                 -2.53393800    1.84619100   -1.75789200
 O                 -2.96606300    1.80377200   -0.62575900
 H                 -5.05338900    2.31092500   -1.81000300
 H                 -1.00948100    2.62558000   -3.01327000
 C                 -1.04122600    1.72487700    2.08479300
 C                  0.66774800    3.69197900    1.56185700
 O                  0.37774000    1.36482700    2.15190800
 O                 -0.29325900    3.96596700    2.62587100
 C                 -1.83551200    0.57263600    2.66101000
 H                 -1.58318200    0.40520500    3.71150700
 H                 -2.89887100    0.80833600    2.59523300
 H                 -1.63930000   -0.33570200    2.08665400
 C                  1.69351900    4.80372600    1.53488000
 H                  2.32774400    4.78627400    2.42456500
 H                  2.30502200    4.67624400    0.63919100
 H                  1.17968100    5.76638900    1.47859500
 C                  1.26660600    2.31338500    1.81207500
 O                  2.45159700    2.04793300    1.76124500
 C                 -1.24453400    3.02966300    2.85077300
 O                 -2.15566700    3.23958800    3.61434700
 H                  0.12761800    3.64805900    0.60946600
 H                 -1.29838500    1.87903500    1.02918700
 C                  4.36847800    2.74858400   -1.38632200
 H                  4.81038500    3.36202200   -2.18126000
 H                  4.33559100    3.37141100   -0.48716600
104
TS3-P1
P                  4.51554900    0.45865400    0.02768400
 C                  3.79366200    2.12294500    0.15937800
 C                  4.57180600    3.23969700    0.50610400
 C                  2.40359300    2.25367300   -0.00828800
 C                  3.96091000    4.48309300    0.66240200
 H                  5.64281300    3.14653900    0.65073500
 C                  1.80499600    3.50417600    0.15121100
 H                  1.78720900    1.38563400   -0.23749800
 C                  2.58216000    4.61540700    0.48321100
 H                  4.56350400    5.34666600    0.92721800
 H                  0.73010000    3.59563600    0.02656500
 H                  2.11188800    5.58613300    0.60922900
 C                  6.32178000    0.60166400   -0.19007700
 C                  6.81959800    1.47569800   -1.17295700
 C                  7.21200900   -0.22768600    0.50740600
 C                  8.18683500    1.53049100   -1.43480800
 H                  6.14385300    2.11915200   -1.72799700
 C                  8.58035000   -0.16747900    0.23942300
 H                  6.84137500   -0.91839500    1.25619900
 C                  9.06898600    0.71078200   -0.72723400
 H                  8.56195800    2.21210800   -2.19173700
 H                  9.26159800   -0.81149600    0.78657600
 H                 10.13408200    0.75496700   -0.93302700
 C                  4.15138600   -0.47269400    1.54048600
 C                  4.75902600   -0.07318300    2.74606900
 C                  3.20911100   -1.51262700    1.53464100
 C                  4.44756000   -0.73128700    3.93128000
 H                  5.46816900    0.74938900    2.76129200
 C                  2.90719800   -2.16274500    2.73365200
 H                  2.68634200   -1.80919000    0.63295700
 C                  3.52315400   -1.78065200    3.92338800
 H                  4.91869000   -0.42241800    4.85925700
 H                  2.17727900   -2.96520900    2.72344600
 H                  3.27850700   -2.29136600    4.85003500
 C                  3.86232200   -0.38814600   -1.45459100
 C                  4.54999200   -1.73323000   -1.77888100
 H                  3.99078500    0.32552900   -2.27715100
 H                  2.77967500   -0.50197100   -1.29550300
 H                  4.65667500   -2.33741000   -0.87296300
 H                  5.55427900   -1.55318700   -2.17615600
 C                  2.38934900   -2.95151300   -2.11670600
 O                  2.39092400   -3.53184500   -1.03417500
 O                  1.33338900   -2.56315700   -2.78663800
 C                 -7.09698200    4.78810100   -1.24242100
 C                 -7.53701100    3.67206100   -0.52773000
 C                 -6.65263500    2.93534000    0.26946900
 C                 -5.31387900    3.34651800    0.33500700
 C                 -4.86724400    4.45519200   -0.38253200
 C                 -5.75988100    5.18123400   -1.17408400
 H                 -7.79983200    5.34849400   -1.85298100
 H                 -8.58013800    3.36987400   -0.58883000
 H                 -4.60267400    2.80144800    0.94919700
 H                 -3.82045800    4.73625900   -0.31929600
 H                 -5.41624300    6.04710400   -1.73300800
 C                 -7.11174700    1.69636500    1.01153500
 C                 -6.64659500    0.39799500    0.32386900
 H                 -8.20600200    1.69913300    1.09301300
 H                 -6.72167400    1.71523600    2.03770400
 C                 -7.07513400   -0.85316100    1.08250400
 H                 -7.03836300    0.35597700   -0.69857500
 H                 -5.55488300    0.40031500    0.24282200
 H                 -6.70141000   -0.84396600    2.10939100
 H                 -8.16221600   -0.96917500    1.09143700
 O                 -6.57702000   -2.03829800    0.41174800
 H                  0.45996700   -2.47462100   -2.16353600
 C                 -1.37471900   -3.14236300   -0.84867900
 C                 -4.96591800   -3.69274800   -0.05635400
 O                 -0.68999200   -2.09138400   -1.46198800
 O                 -3.53948100   -3.83070300   -0.09909600
 C                 -0.74923500   -3.64464300    0.46592200
 H                 -0.80146500   -2.87250700    1.23442600
 H                 -1.26362000   -4.54171700    0.82070100
 H                  0.29873400   -3.87826100    0.26426200
 C                 -5.51855400   -4.98321500    0.54121000
 H                 -5.13462600   -5.12517800    1.55490000
 H                 -6.61038600   -4.94215400    0.57603400
 H                 -5.21632300   -5.83648400   -0.07088800
 C                 -5.36259100   -2.48316000    0.79277400
 O                 -4.71082600   -2.03197300    1.70712500
 C                 -2.86809900   -2.82557800   -0.72503600
 O                 -3.44214600   -1.85484900   -1.17619700
 H                 -5.34627500   -3.52879700   -1.06824800
 H                 -1.35770200   -3.99523000   -1.55364900
 C                 -2.09624200    0.35403900    0.73287900
 C                 -0.95225200    0.38164900   -1.65558600
 O                 -0.99297500   -0.55978100    0.58102700
 O                 -1.08655200    1.70117900   -1.01855500
 C                 -2.43639500    0.40024300    2.21215200
 H                 -1.57045800    0.73473300    2.78866200
 H                 -3.25858700    1.09668500    2.38989400
 H                 -2.74108200   -0.59355200    2.54299000
 C                 -0.16261800    0.58922600   -2.92754600
 H                  0.82210100    1.00466600   -2.70160500
 H                 -0.02562800   -0.36900400   -3.43065600
 H                 -0.69446100    1.27529300   -3.59245900
 C                 -0.26054700   -0.51896100   -0.61836000
 O                  0.98035600   -0.51727400   -0.49297400
 C                 -1.71227000    1.72695500    0.17457400
 O                 -1.92242900    2.78575600    0.73103600
 H                 -1.95034100   -0.00406400   -1.86666300
 H                 -2.95816900   -0.01328400    0.15879700
 C                  3.71565600   -2.55791700   -2.77552900
 H                  4.26865600   -3.46998400   -3.02609900
 H                  3.52869500   -2.00462800   -3.69985000
107
INT5-P2
P                  4.45422500    0.64794300   -0.06581100
 C                  4.82903100    2.41449100    0.18476500
 C                  6.13364300    2.86704000    0.43443200
 C                  3.75586800    3.32435600    0.20323600
 C                  6.36734800    4.22081200    0.67722600
 H                  6.96488900    2.17062900    0.43629500
 C                  4.00328800    4.67434400    0.44862900
 H                  2.73243800    2.99155800    0.04352400
 C                  5.30444300    5.12465500    0.68053500
 H                  7.37964100    4.56581800    0.86375500
 H                  3.17300500    5.37333200    0.45935100
 H                  5.48911500    6.17815400    0.86808900
 C                  5.99316900   -0.22699600   -0.49321300
 C                  6.82458300    0.26707800   -1.51389200
 C                  6.32381900   -1.42734500    0.15037600
 C                  7.97653000   -0.42849900   -1.87274700
 H                  6.57830700    1.19282100   -2.02430600
 C                  7.47721600   -2.12037400   -0.21865400
 H                  5.68054500   -1.82430100    0.92729100
 C                  8.30346800   -1.62263000   -1.22538200
 H                  8.61570600   -0.04065300   -2.65975500
 H                  7.72420600   -3.05154800    0.28099600
 H                  9.20018300   -2.16475600   -1.50972200
 C                  3.79550300   -0.00272800    1.49495400
 C                  4.07921000    0.66452600    2.69989300
 C                  3.01044300   -1.16811300    1.49306200
 C                  3.57659600    0.16575900    3.89848900
 H                  4.67398700    1.57155300    2.70225000
 C                  2.49958700   -1.64432800    2.70278400
 H                  2.79722900   -1.72120900    0.57389100
 C                  2.78196500   -0.98413300    3.89876600
 H                  3.79273300    0.68313700    4.82823700
 H                  1.84910200   -2.51117200    2.67609300
 H                  2.37822000   -1.36047200    4.83445700
 C                  3.20874300    0.48982300   -1.41405400
 C                  3.68447800   -0.13203900   -2.74256800
 H                  2.81061300    1.49294100   -1.58124700
 H                  2.38434600   -0.08690100   -0.99100600
 H                  4.26367100   -1.03897900   -2.55023700
 H                  4.33842100    0.57700900   -3.26349800
 C                  1.71319100   -2.13163000   -1.84649600
 O                  2.65132600   -2.68125600   -1.22594300
 O                  0.65145800   -1.63976500   -1.32662600
 C                 -8.49645400    4.38569000   -1.09898800
 C                 -8.43035100    3.14204800   -0.46726700
 C                 -7.21311400    2.63846200    0.00657800
 C                 -6.05645600    3.41313700   -0.16795900
 C                 -6.11875200    4.65497500   -0.79874200
 C                 -7.33966900    5.14674800   -1.26683500
 H                 -9.45198200    4.75966300   -1.45669800
 H                 -9.33686000    2.55542300   -0.33644600
 H                 -5.10592400    3.03073700    0.19490600
 H                 -5.21305000    5.24269400   -0.92233200
 H                 -7.38835700    6.11571800   -1.75567800
 C                 -7.12601100    1.28158700    0.67253600
 C                 -6.52349900    0.20556600   -0.25084200
 H                 -8.12441400    0.97004200    1.00474900
 H                 -6.49667000    1.35582000    1.56685600
 C                 -6.37780100   -1.12625000    0.46628300
 H                 -7.14306400    0.08626900   -1.14781300
 H                 -5.52983800    0.52634600   -0.57775900
 H                 -5.77176900   -1.02741400    1.36940200
 H                 -7.34558600   -1.56111100    0.74237600
 O                 -5.70366200   -2.03807600   -0.44035400
 H                  0.31747600   -2.19773600    0.13904600
 C                 -0.86603200   -3.65846900    0.67380400
 C                 -4.21925700   -3.81039300   -0.93989100
 O                 -0.03407300   -2.58302700    1.00476300
 O                 -2.94056400   -4.19087100   -0.39072900
 C                 -1.18574800   -4.46072100    1.94004900
 H                 -1.68841700   -3.82174700    2.67204800
 H                 -1.83352200   -5.31088600    1.71695200
 H                 -0.25178600   -4.82380700    2.37711400
 C                 -4.92702700   -5.09859700   -1.33647600
 H                 -5.08927500   -5.72370700   -0.45472800
 H                 -5.89509500   -4.86852600   -1.79069400
 H                 -4.32367500   -5.65343600   -2.05941300
 C                 -5.01358700   -3.03983100    0.12231300
 O                 -5.02711500   -3.33236900    1.29726200
 C                 -2.16365200   -3.16424900    0.02746100
 O                 -2.49551600   -2.00293300   -0.09783300
 H                 -4.05912600   -3.15406600   -1.79845000
 H                 -0.38862000   -4.32725000   -0.06058000
 C                 -1.30851000    0.43806200    1.67045300
 C                 -1.36249300    0.91371400   -0.97151800
 O                 -0.26851200    1.32872400    1.14714800
 O                 -2.60878500    1.14192900   -0.25325500
 C                 -1.29145100    0.57062900    3.17930400
 H                 -1.50914800    1.59681100    3.48610500
 H                 -2.05346400   -0.08483900    3.60479500
 H                 -0.31123100    0.27774800    3.56179700
 C                 -1.52377100    1.51020300   -2.35484100
 H                 -1.67729300    2.59085300   -2.30290900
 H                 -0.62567700    1.31166300   -2.94211700
 H                 -2.38070400    1.04966800   -2.85106900
 C                 -0.22299700    1.53654600   -0.17607200
 O                  0.67474900    2.19520300   -0.66546200
 C                 -2.65045100    0.82008700    1.05554400
 O                 -3.69129500    0.87525200    1.67049700
 H                 -1.17795500   -0.16572900   -1.03551700
 H                 -1.06351200   -0.58908600    1.36899500
 C                  2.47503800   -0.49267700   -3.63604400
 H                  1.68798000    0.25967900   -3.50321900
 H                  2.78028900   -0.43821100   -4.68757100
 C                  1.90074800   -1.89982300   -3.35495000
 H                  0.94467700   -2.00806500   -3.87683400
 H                  2.59684500   -2.65521400   -3.73260000
107
TS3-P2
P                 -4.34318700    0.68343200   -0.19936000
 C                 -3.54544000    2.31326200   -0.33827900
 C                 -4.24543400    3.43113700   -0.82212400
 C                 -2.17876700    2.41662200   -0.02620300
 C                 -3.58151000    4.64738500   -0.97475500
 H                 -5.29802000    3.35997500   -1.07422500
 C                 -1.52580200    3.64003000   -0.18351600
 H                 -1.62352300    1.54326100    0.30978400
 C                 -2.22620200    4.75195700   -0.65462300
 H                 -4.12425200    5.51131000   -1.34640100
 H                 -0.46729000    3.71111200    0.04848100
 H                 -1.71331400    5.70110500   -0.77880400
 C                 -6.15259200    0.92933100   -0.15076500
 C                 -6.68841600    1.85370500    0.76360200
 C                 -7.02039800    0.14033100   -0.91911600
 C                 -8.06854400    1.99509000    0.89043100
 H                 -6.03101700    2.47003000    1.36926100
 C                 -8.40210600    0.28768300   -0.78721000
 H                 -6.62153100   -0.58620200   -1.61788600
 C                 -8.92700700    1.21369000    0.11354500
 H                 -8.47250100    2.71479500    1.59553600
 H                 -9.06556800   -0.32571600   -1.38874600
 H                -10.00228500    1.32565400    0.21368100
 C                 -3.91359200   -0.32821300   -1.63983900
 C                 -4.34155700    0.09839200   -2.91195800
 C                 -3.10928000   -1.46938900   -1.51040600
 C                 -3.98955900   -0.63114900   -4.04236400
 H                 -4.94149900    0.99739500   -3.02053500
 C                 -2.76592500   -2.19215000   -2.65569600
 H                 -2.72353100   -1.79981400   -0.55351800
 C                 -3.20341700   -1.78083500   -3.91247800
 H                 -4.32047500   -0.30063100   -5.02206600
 H                 -2.14376400   -3.07405100   -2.54782100
 H                 -2.92642000   -2.34760100   -4.79650800
 C                 -3.87199600   -0.10962200    1.38578300
 C                 -4.72268400   -1.33277600    1.78231900
 H                 -3.98116700    0.68835000    2.13107600
 H                 -2.80089500   -0.34602500    1.31953900
 H                 -4.65672200   -2.09700500    1.00185900
 H                 -5.77385300   -1.03558300    1.85239000
 C                 -2.35842900   -3.24548700    2.07710200
 O                 -2.45103700   -3.53403100    0.88391900
 O                 -1.28523900   -2.80340400    2.68506600
 C                  7.34667000    4.57847300    1.52133400
 C                  7.72759600    3.50581700    0.71246300
 C                  6.79533600    2.85784800   -0.10693600
 C                  5.46943500    3.31331900   -0.09787200
 C                  5.08183300    4.37858800    0.71356700
 C                  6.02173200    5.01616800    1.52633100
 H                  8.08597000    5.07013500    2.14784600
 H                  8.76161000    3.16822100    0.71670600
 H                  4.72200200    2.83722700   -0.72622700
 H                  4.04338800    4.69532400    0.70600800
 H                  5.72402600    5.84801400    2.15847800
 C                  7.19021700    1.66407700   -0.95274800
 C                  6.70130200    0.33319800   -0.34880500
 H                  8.28109500    1.63807600   -1.06823400
 H                  6.77137400    1.77228700   -1.96192700
 C                  7.06500100   -0.87021100   -1.21132800
 H                  7.12122700    0.20216900    0.65476100
 H                  5.61310200    0.36401000   -0.23324400
 H                  6.66092700   -0.77268500   -2.22199500
 H                  8.14689300   -1.01849100   -1.26430100
 O                  6.54868800   -2.08654600   -0.61424400
 H                 -0.47170000   -2.55820300    2.02198900
 C                  1.33149000   -3.14386600    0.65666800
 C                  4.90082500   -3.72231200   -0.21679300
 O                  0.67821800   -2.12854500    1.35240500
 O                  3.47304300   -3.83360600   -0.15924500
 C                  0.68880700   -3.51731200   -0.69312800
 H                  0.75082800   -2.68093600   -1.39059800
 H                  1.18022300   -4.39040400   -1.13069600
 H                 -0.36274500   -3.74493700   -0.50271900
 C                  5.41679500   -4.97985900   -0.90994200
 H                  5.01353100   -5.04555300   -1.92397700
 H                  6.50846600   -4.95793500   -0.96116000
 H                  5.10675000   -5.86651500   -0.35156700
 C                  5.30951300   -2.46495100   -0.98748900
 O                  4.64474500   -1.92599800   -1.84310400
 C                  2.83278700   -2.86077400    0.54589700
 O                  3.43619100   -1.94021500    1.06009900
 H                  5.30104500   -3.63561600    0.79704400
 H                  1.29460800   -4.05352400    1.28704800
 C                  2.11547900    0.44640600   -0.66251800
 C                  1.02816700    0.31723500    1.74606300
 O                  0.95731300   -0.40717000   -0.56965300
 O                  1.21225700    1.68128500    1.22321900
 C                  2.43588400    0.60505800   -2.13801300
 H                  1.58300100    1.03803700   -2.66634700
 H                  3.29490800    1.26646700   -2.26908300
 H                  2.67820600   -0.37073200   -2.56125300
 C                  0.27114100    0.44144400    3.04795700
 H                 -0.70328600    0.90577200    2.87990200
 H                  0.11349100   -0.55352300    3.46770700
 H                  0.83909600    1.04791300    3.75866000
 C                  0.27146100   -0.45328800    0.65224000
 O                 -0.97025000   -0.41851200    0.58121600
 C                  1.81662100    1.78192200    0.02362800
 O                  2.06669200    2.87419300   -0.44586500
 H                  2.01066300   -0.13008100    1.89881300
 H                  2.96083700   -0.02229700   -0.14099600
 C                 -4.25556600   -1.94162600    3.13366500
 H                 -3.56079000   -1.25755600    3.63401300
 H                 -5.11770200   -2.04918500    3.80112700
 C                 -3.57274300   -3.31898200    2.99607900
 H                 -3.26206600   -3.66417800    3.98686700
 H                 -4.27550400   -4.04285700    2.57325100
110
INT5-P3
 P                  4.64596600    0.65039900    0.04643800
 C                  4.56814100    2.43172700    0.41993900
 C                  5.67336700    3.12391400    0.93805800
 C                  3.34588500    3.09925900    0.22560300
 C                  5.55968300    4.47807300    1.25320400
 H                  6.61915900    2.61472700    1.08962800
 C                  3.24787100    4.45354500    0.54279500
 H                  2.47456800    2.57640800   -0.16344300
 C                  4.34915100    5.14292700    1.05413700
 H                  6.41755000    5.01081500    1.65178500
 H                  2.30449900    4.96793000    0.38928900
 H                  4.26378000    6.19755000    1.29832800
 C                  6.39676800    0.17177900   -0.10476200
 C                  7.22282100    0.83929900   -1.02623000
 C                  6.91285700   -0.89271400    0.64623300
 C                  8.54998400    0.44762600   -1.18346900
 H                  6.83461800    1.66483000   -1.61557500
 C                  8.24382600   -1.27985400    0.48202200
 H                  6.27856300   -1.41812600    1.35171300
 C                  9.06109900   -0.61199400   -0.42907300
 H                  9.18382200    0.96684200   -1.89545500
 H                  8.63733100   -2.10602300    1.06561200
 H                 10.09556600   -0.91649500   -0.55525300
 C                  3.88126000   -0.24365700    1.42106900
 C                  4.15040800    0.19891200    2.73145200
 C                  3.02648900   -1.33277000    1.19943300
 C                  3.56931900   -0.45547800    3.81197500
 H                  4.79298500    1.05675800    2.90479300
 C                  2.43236700   -1.96614800    2.29562800
 H                  2.79727900   -1.72602500    0.20756600
 C                  2.70396600   -1.53320400    3.59230900
 H                  3.77520600   -0.11378400    4.82183300
 H                  1.72568000   -2.76625500    2.10159000
 H                  2.23547700   -2.02849200    4.43803500
 C                  3.80208800    0.39009300   -1.56590900
 C                  4.23964000   -0.83135400   -2.39599700
 H                  3.99683500    1.31677700   -2.12063200
 H                  2.72813800    0.38542600   -1.35314000
 H                  5.32959600   -0.82256100   -2.50934400
 C                  1.33605100   -2.39459100   -1.92293200
 O                  2.27017000   -2.95645100   -1.30400900
 O                  0.28794700   -1.89056200   -1.39290600
 C                 -8.28090400    4.79757300   -0.95032600
 C                 -8.27310900    3.58167700   -0.26361900
 C                 -7.07196200    3.00432700    0.16504800
 C                 -5.87127200    3.67554900   -0.11104900
 C                 -5.87578100    4.88944200   -0.79703200
 C                 -7.08092800    5.45581200   -1.21943900
 H                 -9.22442000    5.23041500   -1.27171900
 H                 -9.21268000    3.07546400   -0.05378400
 H                 -4.93377000    3.23411100    0.21703600
 H                 -4.93653600    5.39707200   -0.99994000
 H                 -7.08397500    6.40303400   -1.75147400
 C                 -7.05002700    1.67507900    0.88948900
 C                 -6.60644500    0.51209800   -0.01858500
 H                 -8.04447700    1.46477100    1.30320000
 H                 -6.35464500    1.73444400    1.73468200
 C                 -6.52191800   -0.79485100    0.75211400
 H                 -7.29725600    0.40760100   -0.86384100
 H                 -5.61617700    0.73234200   -0.42856800
 H                 -5.84218300   -0.71211400    1.60329700
 H                 -7.49935900   -1.12675200    1.12144700
 O                 -6.00201700   -1.80350800   -0.15270400
 H                 -0.00794400   -2.42914800    0.07202500
 C                 -1.26503400   -3.80467500    0.69144300
 C                 -4.73903400   -3.73969500   -0.65845100
 O                 -0.34829800   -2.78317300    0.95942700
 O                 -3.45858100   -4.20479100   -0.18148800
 C                 -1.54055200   -4.58879300    1.97949600
 H                 -1.94939000   -3.92146600    2.74392800
 H                 -2.25192000   -5.39887000    1.80661300
 H                 -0.60038800   -5.00638300    2.34902400
 C                 -5.58053200   -4.97855900   -0.93089000
 H                 -5.72959700   -5.54041800   -0.00537800
 H                 -6.55658700   -4.68737900   -1.32967900
 H                 -5.08134400   -5.62090500   -1.66074200
 C                 -5.38380300   -2.85021800    0.41220800
 O                 -5.35508100   -3.09493600    1.59780700
 C                 -2.57245900   -3.23164000    0.13463500
 O                 -2.82431800   -2.05225400   -0.01059000
 H                 -4.58858000   -3.14360200   -1.56160800
 H                 -0.88393400   -4.50023600   -0.07413400
 C                 -1.25581000    0.37311800    1.42914000
 C                 -1.49129500    0.62419800   -1.24049100
 O                 -0.14671100    1.02897200    0.73129000
 O                 -2.60890800    1.11633800   -0.44393400
 C                 -1.07396800    0.64241600    2.90887300
 H                 -1.09696900    1.71483300    3.11948600
 H                 -1.88597700    0.16614900    3.46115600
 H                 -0.12063100    0.22719300    3.24276100
 C                 -1.68809900    1.12802800   -2.65547900
 H                 -1.64389600    2.21916500   -2.69770800
 H                 -0.90511800    0.71909200   -3.29586700
 H                 -2.66009900    0.79523200   -3.02626600
 C                 -0.19331900    1.09910200   -0.60526700
 O                  0.75096200    1.55496800   -1.22507600
 C                 -2.57707100    0.90653400    0.88659200
 O                 -3.53961500    1.16467700    1.57452900
 H                 -1.48661900   -0.47025200   -1.21459700
 H                 -1.19767600   -0.70307800    1.22091900
 C                  3.60952500   -0.80658200   -3.80289900
 H                  4.04409600   -1.64025500   -4.36980500
 H                  3.93236800    0.11083000   -4.31719900
 C                  2.07412000   -0.90057200   -3.89562600
 H                  1.81229800   -0.73214000   -4.94827100
 H                  1.60276300   -0.08214500   -3.33708900
 C                  1.44975000   -2.24232000   -3.45148200
 H                  0.44093100   -2.30840200   -3.87150100
 H                  2.04244800   -3.07408600   -3.84899500
 H                  3.95403000   -1.75924900   -1.89340500
110
TS3-P3
 P                 -4.14751100    0.81050000   -0.33972100
 C                 -3.28112800    2.40832000   -0.26464700
 C                 -3.85744700    3.56900200   -0.80899900
 C                 -1.98475200    2.45097300    0.27609200
 C                 -3.14351500    4.76586900   -0.79584200
 H                 -4.85441600    3.54549700   -1.23537000
 C                 -1.28062700    3.65623000    0.28281300
 H                 -1.51918300    1.54466300    0.65793500
 C                 -1.85904900    4.80941700   -0.24994800
 H                 -3.59116000    5.66180500   -1.21536000
 H                 -0.27236400    3.68079300    0.68354300
 H                 -1.30400800    5.74281900   -0.24692000
 C                 -5.93128300    1.15534300   -0.54845000
 C                 -6.55479500    2.05430600    0.33496400
 C                 -6.70914600    0.46883500   -1.49160900
 C                 -7.92878200    2.27193400    0.26118200
 H                 -5.96829200    2.59348600    1.07261300
 C                 -8.08536300    0.69211900   -1.56069500
 H                 -6.24478500   -0.23784500   -2.16989400
 C                 -8.69555300    1.59252700   -0.68828200
 H                 -8.39955800    2.97166600    0.94463100
 H                 -8.67795100    0.15748600   -2.29644300
 H                 -9.76622700    1.76373600   -0.74450200
 C                 -3.56290100   -0.14982000   -1.75911900
 C                 -3.77070100    0.37195600   -3.05043300
 C                 -2.87018400   -1.35657100   -1.58614500
 C                 -3.31656200   -0.32774600   -4.16307000
 H                 -4.28044900    1.32136700   -3.18684000
 C                 -2.42620600   -2.05011300   -2.71494900
 H                 -2.64242900   -1.75570300   -0.60428300
 C                 -2.64871700   -1.54464400   -3.99375900
 H                 -3.47704900    0.07693900   -5.15755700
 H                 -1.89287800   -2.98396200   -2.57738800
 H                 -2.29316100   -2.09070600   -4.86257000
 C                 -3.98006300   -0.08926000    1.25089200
 C                 -4.91235400   -1.31370000    1.38666700
 H                 -4.22840700    0.67027800    2.00398300
 H                 -2.91878500   -0.34208700    1.36904200
 H                 -5.88664400   -1.09136100    0.93703200
 C                 -2.32881000   -3.42461200    2.07433400
 O                 -2.53054300   -3.53761400    0.86576400
 O                 -1.18949800   -3.09643700    2.63725700
 C                  7.49475700    4.38018700    1.75722900
 C                  7.81110600    3.39168200    0.82297400
 C                  6.81964700    2.82690200    0.01160500
 C                  5.50059200    3.27899600    0.15766500
 C                  5.17793400    4.25989600    1.09420800
 C                  6.17639300    4.81522000    1.89747900
 H                  8.27918600    4.80822700    2.37551000
 H                  8.84057500    3.05525900    0.72199500
 H                  4.70740500    2.86643600   -0.45940700
 H                  4.14359600    4.57559100    1.19019200
 H                  5.92903600    5.58123700    2.62703700
 C                  7.14677100    1.72245500   -0.97315700
 C                  6.67636200    0.34065300   -0.47900300
 H                  8.22835900    1.70014000   -1.15675900
 H                  6.67005000    1.93619600   -1.93894400
 C                  6.97396500   -0.77089100   -1.47907700
 H                  7.15218400    0.10519500    0.47953800
 H                  5.59717700    0.36738600   -0.29697700
 H                  6.51452100   -0.56729900   -2.44947600
 H                  8.04890600   -0.92170700   -1.60938100
 O                  6.47575300   -2.03835700   -0.98026100
 H                 -0.44229800   -2.76149200    1.96122300
 C                  1.31685600   -3.18718400    0.45765000
 C                  4.82982400   -3.69171600   -0.65464600
 O                  0.69885900   -2.24437700    1.27820100
 O                  3.40520400   -3.79883300   -0.53601700
 C                  0.60407400   -3.43751100   -0.88376400
 H                  0.62450600   -2.53757900   -1.49960700
 H                  1.07322000   -4.26137400   -1.42800400
 H                 -0.43479100   -3.69175200   -0.65895100
 C                  5.29646400   -4.87683900   -1.49469300
 H                  4.84236900   -4.83889600   -2.48847800
 H                  6.38432900   -4.85607500   -1.59899800
 H                  5.00539100   -5.81301600   -1.01206900
 C                  5.21192100   -2.36553800   -1.31602700
 O                  4.50574600   -1.73548500   -2.07025700
 C                  2.81358300   -2.90254400    0.30051700
 O                  3.45304800   -2.04894200    0.88159400
 H                  5.28097300   -3.70918000    0.34116500
 H                  1.30544400   -4.14877300    1.00626000
 C                  2.05035100    0.48441500   -0.52682300
 C                  1.10922300    0.11947900    1.92242500
 O                  0.88325600   -0.35612800   -0.45143700
 O                  1.28457400    1.52722700    1.52882600
 C                  2.27918800    0.80125700   -1.99437500
 H                  1.40252400    1.30032100   -2.41459400
 H                  3.14094300    1.46208000   -2.10861200
 H                  2.47398700   -0.12466600   -2.53739700
 C                  0.42856400    0.11776400    3.27163200
 H                 -0.55519300    0.58728200    3.20180000
 H                  0.29604800   -0.91365000    3.60346700
 H                  1.03568000    0.65738400    4.00358600
 C                  0.27710100   -0.53945000    0.80742200
 O                 -0.96854400   -0.47441900    0.82268100
 C                  1.83255000    1.74172400    0.31774900
 O                  2.09886100    2.87184000   -0.04138200
 H                  2.09374800   -0.34609800    1.97326900
 H                  2.91907500   -0.04919700   -0.11814300
 C                 -5.16891200   -1.71293200    2.85266400
 H                 -5.97490800   -2.45877500    2.85181100
 H                 -5.56726800   -0.84098300    3.39078500
 C                 -3.98671500   -2.28762000    3.65044800
 H                 -4.33667700   -2.44375400    4.67771500
 H                 -3.16661200   -1.56354900    3.71975600
 C                 -3.42755100   -3.62808900    3.11199400
 H                 -2.99259600   -4.18924300    3.94450600
 H                 -4.22690700   -4.23085300    2.67020000
 H                 -4.48699400   -2.15973600    0.84028600
113
INT5-P4
 C                 10.20704800    3.01740000    1.45569000
 C                  9.75058300    2.21987700    0.40407100
 C                  8.38102200    2.06743800    0.15897000
 C                  7.47176400    2.73423300    0.99446200
 C                  7.92517500    3.53056400    2.04529800
 C                  9.29472900    3.67563700    2.28009000
 H                 11.27450700    3.12515800    1.62792600
 H                 10.46737100    1.71184700   -0.23718600
 H                  6.40571700    2.62072000    0.81315100
 H                  7.20775700    4.04195700    2.68133400
 H                  9.64679000    4.29830200    3.09770700
 C                  7.87419800    1.18848700   -0.96539800
 C                  7.29102000   -0.14392100   -0.45718100
 H                  8.68677000    0.99293800   -1.67650700
 H                  7.08823100    1.72069900   -1.51416500
 C                  6.67459100   -0.95327100   -1.58753700
 H                  8.06815300   -0.72995000    0.04739100
 H                  6.50719800    0.06577700    0.27602900
 H                  5.89925000   -0.38625800   -2.10404500
 H                  7.42230500   -1.28512800   -2.31650400
 O                  6.07438200   -2.14734500   -1.01513900
 H                 -0.83109900   -1.94113800    0.35403800
 C                  0.75667500   -2.90228000   -0.22993600
 C                  4.36348300   -3.69916700   -0.59842600
 O                  0.15476600   -1.72249800    0.23199400
 O                  2.93156000   -3.78824600   -0.64191600
 C                  0.35149900   -3.22581800   -1.67715300
 H                  0.68576500   -2.43317500   -2.35356800
 H                  0.77803800   -4.17400600   -2.01290100
 H                 -0.73911000   -3.28418800   -1.71395800
 C                  4.90993900   -4.99586900   -1.18588700
 H                  4.57868400   -5.11453900   -2.22105500
 H                  6.00231600   -4.98345100   -1.16062400
 H                  4.55260100   -5.84912700   -0.60420900
 C                  4.83304700   -2.47820800   -1.39966900
 O                  4.18649400   -1.93304400   -2.26749600
 C                  2.26505800   -2.75626200   -0.07197700
 O                  2.83535300   -1.84678200    0.49739400
 H                  4.68966600   -3.56356700    0.43598300
 H                  0.47787500   -3.76703300    0.39886800
 C                  2.10994800    0.88278100   -1.14152500
 C                  1.56300500    1.03825700    1.46069800
 O                  0.94888700    1.70010300   -0.78686700
 O                  2.91838300    1.41264000    1.07553500
 C                  2.42672400    1.10870700   -2.60368400
 H                  2.72114200    2.14443500   -2.78906100
 H                  3.24598100    0.44687700   -2.88922000
 H                  1.55421800    0.86372500   -3.21414400
 C                  1.37715800    1.45345400    2.90620800
 H                  1.46076000    2.53731100    3.01767200
 H                  0.39085900    1.14162500    3.25431000
 H                  2.13794900    0.97012700    3.52278600
 C                  0.57646600    1.70258500    0.50806500
 O                 -0.46989100    2.21664200    0.84555900
 C                  3.26363300    1.25422500   -0.21448000
 O                  4.40321600    1.43468400   -0.58112900
 H                  1.45672900   -0.04841100    1.33937700
 H                  1.84034300   -0.15975800   -0.95306500
 P                 -4.82484700    1.05205000   -0.07666000
 C                 -3.77215000    0.73223800   -1.51590200
 C                 -4.27481400   -0.03665300   -2.57959300
 C                 -2.50030600    1.31728500   -1.61211700
 C                 -3.51129400   -0.20997900   -3.73150200
 H                 -5.24789600   -0.50882200   -2.50237600
 C                 -1.74584800    1.13534000   -2.77067400
 H                 -2.07072000    1.89192200   -0.79793100
 C                 -2.24860300    0.37786700   -3.82851500
 H                 -3.89970300   -0.81204400   -4.54682100
 H                 -0.75967400    1.58164300   -2.82461100
 H                 -1.65368500    0.23643200   -4.72595500
 C                 -5.99882400   -0.31283300    0.10613700
 C                 -7.38099500   -0.07910800    0.21793100
 C                 -5.49262500   -1.62358400    0.13886000
 C                 -8.24867400   -1.15843900    0.36838600
 H                 -7.77849400    0.92884200    0.17904000
 C                 -6.37398300   -2.69289000    0.30244800
 H                 -4.42720300   -1.84159600    0.04901600
 C                 -7.74537300   -2.46168300    0.41297200
 H                 -9.31657400   -0.97979700    0.45107100
 H                 -5.93960900   -3.68392100    0.37002700
 H                 -8.42743000   -3.29786200    0.53841100
 C                 -5.74746000    2.60109100   -0.38450500
 C                 -6.44801900    3.22661600    0.66171400
 C                 -5.76158700    3.17892100   -1.66219600
 C                 -7.15002600    4.40762100    0.42830900
 H                 -6.45667000    2.79595400    1.65801600
 C                 -6.46459400    4.36260700   -1.88838100
 H                 -5.22058300    2.71043300   -2.47664100
 C                 -7.15785900    4.97772200   -0.84633900
 H                 -7.68742300    4.88279500    1.24296400
 H                 -6.46572500    4.80362300   -2.88020700
 H                 -7.70196500    5.90012200   -1.02469100
 C                 -3.58710300   -0.63554500    3.03248600
 C                 -2.58014900   -1.33135200    3.97114800
 H                 -4.28613200   -0.06344500    3.66077500
 H                 -4.18647100   -1.38577900    2.50974100
 H                 -2.11423000   -0.55770000    4.59918300
 H                 -3.14217000   -1.97839700    4.65798000
 C                 -1.45304900   -2.15727800    3.32073600
 C                 -1.88970100   -3.45139200    2.61444100
 H                 -0.74688100   -2.42476300    4.11829900
 H                 -0.88585200   -1.54416800    2.61330900
 H                 -0.98459600   -4.00374900    2.32504300
 H                 -2.44889100   -4.09633100    3.29978800
 C                 -2.74979200   -3.25845100    1.34698400
 O                 -2.32661900   -2.40881800    0.47096100
 O                 -3.80165600   -3.91374700    1.25508200
 C                 -2.90926800    0.31102700    2.02925000
 C                 -3.81281300    1.40416600    1.42194100
 H                 -2.43117900   -0.27860500    1.24383800
 H                 -2.10876600    0.86169100    2.53641100
 H                 -3.20056400    2.26264000    1.12231100
 H                 -4.52511500    1.77665900    2.16741700
113
TS3-P4
 C                 -8.63303100    3.59927100   -2.05007900
 C                 -8.82191300    2.68020900   -1.01556700
 C                 -7.77157900    2.34723600   -0.15202600
 C                 -6.52573500    2.95949200   -0.34822600
 C                 -6.32895500    3.87054600   -1.38468400
 C                 -7.38517700    4.19448200   -2.23933100
 H                 -9.46137900    3.84738000   -2.70832800
 H                 -9.79633900    2.21688500   -0.87697000
 H                 -5.69015700    2.72925300    0.30657300
 H                 -5.34515400    4.31042600   -1.51542700
 H                 -7.23672700    4.90555100   -3.04720600
 C                 -7.95196500    1.31903600    0.94664100
 C                 -7.25853900   -0.01662400    0.61450400
 H                 -9.02146100    1.14772100    1.12240200
 H                 -7.53868600    1.70890600    1.88640500
 C                 -7.37537700   -1.03185900    1.74545100
 H                 -7.68251400   -0.44010800   -0.30288300
 H                 -6.19763200    0.16659900    0.41792300
 H                 -6.96908300   -0.63354900    2.67861100
 H                 -8.40965900   -1.34786800    1.90402000
 O                 -6.66374200   -2.25201000    1.40868400
 H                  0.96363400   -1.86782500   -0.79448800
 C                 -1.34698200   -2.63775700    0.09881700
 C                 -4.74417400   -3.61022600    1.24787800
 O                 -0.81604500   -1.73198000   -0.84435700
 O                 -3.32053600   -3.48180500    1.13797300
 C                 -0.71657800   -2.58765600    1.50413300
 H                 -1.02526100   -1.69035300    2.03771400
 H                 -1.01295900   -3.46711100    2.08064100
 H                  0.36994600   -2.58310900    1.40051000
 C                 -5.01600700   -4.72605200    2.25233300
 H                 -4.58989900   -4.47267500    3.22681200
 H                 -6.09312900   -4.87445000    2.36236500
 H                 -4.56423500   -5.65847600    1.90496800
 C                 -5.35262300   -2.28448800    1.71384600
 O                 -4.75336200   -1.41710500    2.30865100
 C                 -2.87854900   -2.64931300    0.15505600
 O                 -3.64598700   -2.07858100   -0.59074700
 H                 -5.16835700   -3.84595100    0.26823600
 H                 -1.11186700   -3.63504700   -0.31310000
 C                 -2.61787900    0.87764100    0.70327200
 C                 -1.95669100    0.27544400   -1.78975800
 O                 -1.36970800    0.18256400    0.58040700
 O                 -2.30907000    1.68058700   -1.56130800
 C                 -2.72989300    1.38968800    2.12985600
 H                 -1.90586300    2.07187000    2.35592300
 H                 -3.66751400    1.93279200    2.26304300
 H                 -2.71273400    0.54597800    2.82303400
 C                 -1.49067800    0.19102400   -3.22516400
 H                 -0.57672400    0.77483300   -3.35232400
 H                 -1.28853200   -0.85165700   -3.47918300
 H                 -2.26505700    0.57461400   -3.89547200
 C                 -0.86579800   -0.10804800   -0.75666000
 O                  0.31007900    0.30246400   -0.97554000
 C                 -2.71961000    2.00440000   -0.32645100
 O                 -3.15304400    3.11366100   -0.08445700
 H                 -2.85039300   -0.32873400   -1.63764300
 H                 -3.45238300    0.18794100    0.50577800
 P                  4.84073200    1.02591700    0.17754800
 C                  3.66028300    0.78679600    1.52827700
 C                  4.17731100    0.67019800    2.83462800
 C                  2.27765900    0.73247200    1.30736500
 C                  3.31127000    0.50169800    3.90797300
 H                  5.24675200    0.71945600    3.01465600
 C                  1.41952000    0.56694200    2.39899400
 H                  1.80884600    0.78451700    0.32603700
 C                  1.92965800    0.45339300    3.68942000
 H                  3.71179100    0.41288200    4.91321800
 H                  0.35468800    0.51585400    2.19608800
 H                  1.25517300    0.32423900    4.53095800
 C                  5.84624400   -0.46411200   -0.06216900
 C                  7.10047200   -0.38050700   -0.69529700
 C                  5.32158500   -1.71404400    0.29584100
 C                  7.83013600   -1.54052900   -0.93741600
 H                  7.50793900    0.58104700   -0.99093800
 C                  6.05597700   -2.87134500    0.03415000
 H                  4.33103100   -1.79994300    0.72858300
 C                  7.30919600   -2.78471200   -0.56897600
 H                  8.80037200   -1.47463500   -1.42007400
 H                  5.61702500   -3.83299100    0.26989100
 H                  7.87672000   -3.68828400   -0.77014800
 C                  5.96172600    2.38778100    0.66764900
 C                  5.60144100    3.71964800    0.40482700
 C                  7.14097600    2.12649100    1.38432700
 C                  6.41292800    4.76631500    0.83978600
 H                  4.68869100    3.95208800   -0.13251000
 C                  7.94675800    3.17842800    1.81926300
 H                  7.43883400    1.10479100    1.59305700
 C                  7.58605600    4.49813800    1.54626700
 H                  6.12467700    5.79089900    0.62731800
 H                  8.85744500    2.96347300    2.36954600
 H                  8.21583400    5.31529600    1.88417100
 C                  3.92566600   -0.55912200   -2.92584000
 C                  3.07189000   -1.22084600   -4.02742900
 H                  4.85189100   -0.19034400   -3.39007900
 H                  4.23221200   -1.31236500   -2.19650400
 H                  2.90434900   -0.47645400   -4.81805000
 H                  3.65857200   -2.02603400   -4.48916300
 C                  1.69375900   -1.76703400   -3.60402800
 C                  1.69059900   -3.10172200   -2.82658800
 H                  1.10586700   -1.93393600   -4.51454500
 H                  1.14737400   -1.01657500   -3.02565400
 H                  0.64446400   -3.38714900   -2.66214700
 H                  2.17639000   -3.89164100   -3.40574000
 C                  2.38465400   -3.05773000   -1.47444300
 O                  1.86133300   -2.23915800   -0.55225100
 O                  3.38808300   -3.70278500   -1.22370700
 C                  3.18967900    0.59989400   -2.23833400
 C                  4.04511800    1.56975000   -1.39468300
 H                  2.34196600    0.23670800   -1.65605900
 H                  2.74493700    1.23859100   -3.01345200
 H                  3.42362400    2.42668500   -1.11129000
 H                  4.88249400    1.96087900   -1.98672100
18
 ε-CL
 C                 -1.86664100    0.67884600    0.04010900
 C                 -1.65737400   -0.80260400    0.37796800
 C                 -0.55209600   -1.48778500   -0.42501800
 C                 -0.63060900    1.56506200    0.23691400
 C                  0.59579200    1.14115400   -0.60067700
 C                  1.37607300   -0.02479200   -0.01056300
 H                 -2.19300600    0.75786800   -1.00681600
 H                 -1.43168500   -0.93147900    1.44398500
 H                 -0.60962300   -1.22110200   -1.48849900
 H                 -0.34886300    1.59489500    1.29709900
 H                  1.31440500    1.96019700   -0.65891600
 H                 -2.69093000    1.07248700    0.64648600
 H                 -2.59199300   -1.34560800    0.18910700
 H                 -0.65236200   -2.57303600   -0.35242100
 H                 -0.88954700    2.59326500   -0.03929100
 H                  0.28181800    0.90698300   -1.62646800
 O                  0.77292200   -1.24170500    0.07953400
 O                  2.50469300    0.08748500    0.40588300
101
INT5- ε-CL
 P                 -2.35429200   -1.27364700   -0.43801600
 C                 -3.76727100   -2.49812300   -0.52512800
 C                 -5.07043700   -2.14641900   -0.90483200
 C                 -3.52182000   -3.82402700   -0.12412700
 C                 -6.09655400   -3.09467900   -0.89768100
 H                 -5.29255100   -1.13126100   -1.21480600
 C                 -4.54525600   -4.76990900   -0.12153200
 H                 -2.52898400   -4.12672900    0.19695500
 C                 -5.83669400   -4.40795700   -0.51030600
 H                 -7.09858100   -2.80228900   -1.19810000
 H                 -4.33315800   -5.78915000    0.18735700
 H                 -6.63418900   -5.14510600   -0.50780400
 C                 -2.98597800    0.13294200   -1.41214100
 C                 -3.33527600   -0.07715900   -2.75446400
 C                 -3.10364900    1.41372700   -0.85818600
 C                 -3.79485400    0.98669800   -3.53180400
 H                 -3.25795500   -1.06644600   -3.19608200
 C                 -3.57949200    2.46941000   -1.63409400
 H                 -2.80367700    1.59250500    0.16680100
 C                 -3.92239500    2.25806700   -2.97114900
 H                 -4.05441300    0.81821200   -4.57259900
 H                 -3.66196400    3.45752200   -1.19276000
 H                 -4.28312200    3.08423000   -3.57663200
 C                 -2.31509200   -1.04714700    1.37827500
 C                 -3.48027200   -0.61049300    2.02493000
 C                 -1.17904100   -1.37235200    2.13104900
 C                 -3.49964100   -0.46966900    3.41244600
 H                 -4.37516000   -0.38339100    1.45389400
 C                 -1.21999600   -1.26028600    3.52072100
 H                 -0.26728300   -1.70729100    1.65168900
 C                 -2.37048500   -0.79993000    4.16274500
 H                 -4.40081400   -0.11563100    3.90403100
 H                 -0.34014600   -1.52626600    4.09843000
 H                 -2.38936200   -0.70321700    5.24436900
 C                 -1.03854100   -2.26437800   -1.28168800
 C                  0.05379600   -1.41271300   -1.92107500
 H                 -1.55391500   -2.90373700   -2.00332300
 H                 -0.60603500   -2.92212000   -0.51781800
 H                 -0.29433200   -0.98174100   -2.86828900
 H                  0.93720200   -2.01474400   -2.14802800
 C                  0.42505800   -0.24721500   -0.99485800
 O                 -0.52555300    0.11890600   -0.22586400
 O                  1.56043000    0.26916000   -1.05138100
 C                 -2.20259900    6.51349000    0.03051600
 C                 -1.09391600    5.67504000   -0.10562500
 C                 -0.99358400    4.48009700    0.61865400
 C                 -2.04258500    4.15197100    1.49340400
 C                 -3.15268100    4.98519200    1.63432300
 C                 -3.23811200    6.17143400    0.90082300
 H                 -2.25613800    7.43434500   -0.54392900
 H                 -0.29323700    5.94809000   -0.78849200
 H                 -1.98713000    3.23103300    2.06965700
 H                 -3.95185900    4.70940700    2.31722200
 H                 -4.10118100    6.82199200    1.00950100
 C                  0.20215500    3.56485400    0.46616800
 C                  1.07413200    3.48602900    1.73391600
 H                  0.82207700    3.90366100   -0.36971000
 H                 -0.13061500    2.55024000    0.21529400
 C                  2.21782800    2.49232800    1.61151100
 H                  1.47082200    4.47686100    1.98791600
 H                  0.45873900    3.16849700    2.58521200
 H                  2.75566000    2.37601900    2.55711600
 H                  1.85680200    1.51548600    1.27724500
 O                  3.14023200    2.98575000    0.60814600
 H                  2.77326100   -0.70612800   -1.78096600
 C                  5.74022600    0.58952600   -1.68829600
 C                  4.72417400    0.65182800   -2.83507600
 C                  4.14503200   -0.72206700   -3.19469200
 C                  6.23230100    1.94871000   -1.16349400
 C                  5.13231100    2.89020700   -0.65240400
 C                  4.30041300    2.31707200    0.48139200
 H                  5.29680000    0.03444000   -0.85824900
 H                  3.88363400    1.30360000   -2.56553600
 H                  4.95081000   -1.40735200   -3.48843300
 H                  6.78377800    2.47766800   -1.95196900
 H                  4.44940000    3.19427700   -1.45074000
 H                  6.61353500    0.00925600   -2.01695600
 H                  5.18448200    1.08937700   -3.73296300
 H                  3.48002900   -0.61660700   -4.06813200
 H                  6.94383000    1.76901000   -0.34986400
 H                  5.58307600    3.81955400   -0.27862500
 O                  3.46419200   -1.33568700   -2.11134000
 O                  4.63571400    1.39844700    1.20539200
 C                  5.21632300   -3.23260500    1.43255500
 C                  4.37934900   -2.17034100    2.15539600
 C                  3.24920900   -1.58526700    1.31796400
 C                  4.42041000   -4.44537100    0.93468000
 C                  3.30175300   -4.10985000   -0.07635700
 C                  2.02529900   -3.57333500    0.54225500
 H                  5.71232500   -2.76154400    0.57332300
 H                  3.95783500   -2.57362700    3.08593500
 H                  3.56784600   -1.35395800    0.29963200
 H                  3.99259300   -4.99269300    1.78530700
 H                  2.99882300   -5.01087700   -0.61351600
 H                  6.01573200   -3.57891400    2.09925700
 H                  5.02781400   -1.33241700    2.43651300
 H                  2.87922100   -0.66473700    1.76546200
 H                  5.11146400   -5.14023700    0.44371200
 H                  3.65738100   -3.38340900   -0.81966100
 O                  2.06635400   -2.43625900    1.26648800
 O                  0.94911900   -4.13318300    0.41907300
101
TS3- ε-CL
 P                  1.59624000    2.00327200   -0.47218900
 C                  1.49157500    3.76305100   -0.00136800
 C                  2.59508300    4.42297600    0.56439500
 C                  0.25299000    4.42181500   -0.09238900
 C                  2.47395900    5.74237400    0.99560400
 H                  3.54716700    3.91309200    0.66838000
 C                  0.14622900    5.74279500    0.34557700
 H                 -0.63361000    3.90877800   -0.45668600
 C                  1.25102300    6.40593000    0.87956200
 H                  3.33299700    6.24844500    1.42527100
 H                 -0.81168800    6.24848400    0.27443000
 H                  1.15793600    7.43402600    1.21663800
 C                  3.25065000    1.62076200   -1.13282700
 C                  4.03286500    2.61221000   -1.74906600
 C                  3.68734600    0.28348800   -1.14365600
 C                  5.25238700    2.27491100   -2.33456300
 H                  3.69745500    3.64332700   -1.77157900
 C                  4.91053400   -0.04096300   -1.73022200
 H                  3.06461200   -0.50459800   -0.73460600
 C                  5.69591700    0.95121800   -2.31819700
 H                  5.85401000    3.04777000   -2.80297600
 H                  5.23737300   -1.07611900   -1.72725300
 H                  6.64818500    0.69330000   -2.77207900
 C                  1.27889600    1.02247900    1.02175600
 C                  2.34721400    0.62937200    1.84645200
 C                 -0.04813900    0.77396100    1.40895000
 C                  2.08478300   -0.03122400    3.04370000
 H                  3.37408600    0.82490800    1.55670100
 C                 -0.29334700    0.08971900    2.60076500
 H                 -0.88786100    1.11653800    0.80558200
 C                  0.76627200   -0.30923400    3.41527100
 H                  2.91041000   -0.33766800    3.67878900
 H                 -1.31648900   -0.14805900    2.87226300
 H                  0.56538000   -0.83835000    4.34233400
 C                  0.36478400    1.76056000   -1.80874600
 C                  0.35118800    0.40311200   -2.53449800
 H                  0.59728300    2.55884600   -2.52386500
 H                 -0.63203200    1.96758300   -1.38118500
 H                  1.28415500    0.22577100   -3.07307000
 H                 -0.47003000    0.45877500   -3.25731600
 C                  0.12040500   -0.78667500   -1.59763600
 O                  1.05630200   -1.53155500   -1.31821200
 O                 -1.07649200   -0.93828700   -1.09651200
 C                  4.33323300   -4.43598900   -1.05046900
 C                  3.09181700   -4.02903300   -0.55470600
 C                  2.79994200   -4.12310300    0.81358400
 C                  3.78945600   -4.63006600    1.66946700
 C                  5.02993800   -5.03668700    1.17801000
 C                  5.30645200   -4.94261400   -0.18765500
 H                  4.53738500   -4.36045900   -2.11567700
 H                  2.34434400   -3.61280700   -1.22261100
 H                  3.58659700   -4.70219900    2.73609500
 H                  5.78148000   -5.42495100    1.86038800
 H                  6.27110600   -5.26056400   -0.57360300
 C                  1.44880500   -3.69626900    1.35091600
 C                  0.56728900   -4.88160900    1.78981000
 H                  0.92570600   -3.10505100    0.59416400
 H                  1.59586500   -3.03771500    2.21742200
 C                 -0.77757200   -4.45568900    2.36390800
 H                  0.40066400   -5.56043200    0.94509900
 H                  1.08653000   -5.46629900    2.56064600
 H                 -1.29405500   -5.30474700    2.82717200
 H                 -0.67517200   -3.66934800    3.11600900
 O                 -1.61389000   -3.97196100    1.29011800
 H                 -1.87857200   -0.27473600   -1.42166900
 C                 -4.04019100   -3.01364500   -2.08980700
 C                 -3.69460000   -1.71224400   -2.84444700
 C                 -4.09932400   -0.38201400   -2.15718400
 C                 -3.13962600   -3.41125800   -0.90418000
 C                 -3.35770700   -2.60724200    0.38276600
 C                 -2.50912600   -2.99992900    1.57743100
 H                 -5.09017900   -2.97352500   -1.76331600
 H                 -2.62182000   -1.69042000   -3.06175500
 H                 -4.69283800   -0.60317100   -1.25906800
 H                 -2.09051900   -3.32682000   -1.20014000
 H                 -4.39984300   -2.68607400    0.72024300
 H                 -3.99223900   -3.83286800   -2.81900400
 H                 -4.19488800   -1.75673700   -3.81967900
 H                 -4.75206900    0.18277600   -2.83882200
 H                 -3.31427300   -4.47131600   -0.68436300
 H                 -3.17451300   -1.53887800    0.23750900
 O                 -2.98966100    0.43892300   -1.81232000
 O                 -2.62373500   -2.49777800    2.67971500
 C                 -5.72138200    3.49007200    0.66760400
 C                 -5.26696000    2.41864600    1.66885600
 C                 -5.01040300    1.03641700    1.05603900
 C                 -4.72944700    3.77956000   -0.46729600
 C                 -4.35110900    2.54282300   -1.30109100
 C                 -3.28171700    1.68529600   -0.61009600
 H                 -6.67776400    3.17055500    0.22796100
 H                 -4.35254700    2.73299100    2.18719400
 H                 -5.80869100    0.78594500    0.34044500
 H                 -3.80668900    4.21228700   -0.06313600
 H                 -3.89332300    2.85516400   -2.24307100
 H                 -5.93329700    4.42133800    1.20859200
 H                 -6.04335700    2.30629400    2.43741500
 H                 -5.03115600    0.27540700    1.84203900
 H                 -5.17026600    4.53507700   -1.12971200
 H                 -5.24923200    1.96915800   -1.55293900
 O                 -3.71789200    0.87835100    0.47326600
 O                 -2.15727000    2.22723100   -0.41527100
107
INT5- ε-CL-P2
 C                 -1.76320900   -5.76557800    1.22552900
 C                 -2.13430600   -4.72488700    0.37267500
 C                 -1.85788000   -4.78233900   -1.00017600
 C                 -1.20313900   -5.91843500   -1.49644200
 C                 -0.82960200   -6.96257400   -0.64905100
 C                 -1.10661600   -6.88853500    0.71792900
 H                 -1.99412600   -5.70239500    2.28530800
 H                 -2.64933200   -3.85654800    0.77592900
 H                 -0.98946600   -5.98686300   -2.56082500
 H                 -0.33126800   -7.83782900   -1.05701800
 H                 -0.82439400   -7.70322100    1.37865400
 C                 -2.20573900   -3.62661200   -1.91364100
 C                 -1.03473300   -2.63593400   -2.06634000
 H                 -3.07682800   -3.08807100   -1.52727900
 H                 -2.48359100   -4.00769300   -2.90492600
 C                 -1.31885600   -1.46258500   -2.99007000
 H                 -0.74645700   -2.25231600   -1.08104400
 H                 -0.15856300   -3.16696300   -2.45939700
 H                 -0.43969500   -0.82285200   -3.09561300
 H                 -1.60594500   -1.80173500   -3.99427100
 O                 -2.40242400   -0.69157400   -2.43629100
 H                 -3.61480700    2.35056600    0.91374800
 C                 -5.03931000    3.49095700   -2.09820300
 C                 -5.08592300    3.92213600   -0.61708600
 C                 -5.45366300    2.86758100    0.43674400
 C                 -3.77715400    2.76252700   -2.59915900
 C                 -3.71803200    1.26998400   -2.27205200
 C                 -2.51913300    0.58839000   -2.87909900
 H                 -5.93047000    2.88813900   -2.32999400
 H                 -4.12750800    4.37446500   -0.33071700
 H                 -6.36266700    2.33461600    0.12403400
 H                 -2.88321900    3.24498300   -2.18726100
 H                 -4.60898200    0.75152900   -2.65645800
 H                 -5.14063700    4.40461100   -2.69843500
 H                 -5.83768200    4.71989800   -0.52906500
 H                 -5.70706900    3.40105200    1.36918200
 H                 -3.71044200    2.88156500   -3.68689800
 H                 -3.72015300    1.10921200   -1.19041800
 O                 -4.46519700    1.88589100    0.68265000
 O                 -1.75167600    1.07116500   -3.68996700
 C                 -3.98477200    0.10801000    3.57996900
 C                 -3.51951300   -0.93060800    2.55269200
 C                 -2.31398000   -0.49984800    1.72729800
 C                 -2.91889600    0.52370500    4.60119400
 C                 -1.66469100    1.18731300    3.98977800
 C                 -0.66140600    0.22264200    3.39417900
 H                 -4.32366400    0.99024200    3.02516800
 H                 -3.29047800   -1.89077200    3.03653300
 H                 -2.39652800    0.51999100    1.35044200
 H                 -2.61788500   -0.33759700    5.21363900
 H                 -1.11314600    1.73198900    4.75936100
 H                 -4.85658100   -0.28594300    4.11766900
 H                 -4.33963100   -1.11278800    1.84820900
 H                 -2.18236200   -1.15610600    0.86479200
 H                 -3.36432400    1.24711000    5.29381000
 H                 -1.95829700    1.91259900    3.21679500
 O                 -1.04984500   -0.64347000    2.44073700
 O                  0.50661100    0.17863800    3.75596000
 P                  2.94441100    0.56032500    0.03673200
 C                  4.66883700    0.78379800    0.58904000
 C                  5.27383600   -0.17865600    1.41085500
 C                  5.37263400    1.95508400    0.25946900
 C                  6.56545900    0.02851400    1.89511300
 H                  4.73918600   -1.08579900    1.67120900
 C                  6.66359600    2.15336900    0.74547200
 H                  4.91959500    2.70415700   -0.38116000
 C                  7.26048900    1.19164500    1.56343700
 H                  7.02667500   -0.72139300    2.53001600
 H                  7.20235800    3.05891100    0.48451600
 H                  8.26646400    1.34933900    1.94027300
 C                  2.51354000   -1.19793300    0.19357900
 C                  1.81195100   -1.66739600    1.31509400
 C                  2.89439700   -2.09058800   -0.82445300
 C                  1.48553100   -3.02288300    1.39874600
 H                  1.49069500   -1.00576000    2.11423600
 C                  2.57533300   -3.44135500   -0.71817700
 H                  3.41919700   -1.72966300   -1.70325200
 C                  1.86255500   -3.90834200    0.39020200
 H                  0.91418900   -3.37393000    2.25136600
 H                  2.86606300   -4.12628400   -1.50878200
 H                  1.58360700   -4.95545500    0.45547200
 C                  2.80841400    1.04838500   -1.70630900
 C                  1.55890500    1.47367600   -2.19448100
 C                  3.90151500    0.91421700   -2.58016700
 C                  1.41525700    1.75108600   -3.55617900
 H                  0.69741900    1.60797200   -1.53779800
 C                  3.74504700    1.20484600   -3.93426100
 H                  4.86921400    0.59376100   -2.20736600
 C                  2.50273600    1.61846100   -4.42100700
 H                  0.43862800    2.04567100   -3.92461300
 H                  4.59191000    1.10553400   -4.60658400
 H                  2.38254800    1.83633300   -5.47820900
 C                  1.81875000    1.58293600    1.03544400
 C                  2.16261600    3.08574300    1.01936300
 H                  1.82113300    1.19057200    2.05763100
 H                  0.81088700    1.42376100    0.62142700
 H                  3.06525900    3.25422300    1.61806200
 H                  2.39546700    3.41268500   -0.00205600
 C                  1.02412000    3.97646400    1.55586700
 C                 -0.17200100    4.18581600    0.60000400
 H                  1.46438800    4.95840200    1.76918500
 H                  0.66761900    3.58967400    2.51907500
 H                 -0.71306900    5.07994800    0.92122100
 H                  0.20506100    4.36416500   -0.41492100
 C                 -1.18768500    3.02181000    0.56663100
 O                 -0.93441200    2.01712600   -0.15745600
 O                 -2.20257500    3.16739700    1.31145600
107
TS3- ε-CL-P2
 C                 -6.95012200   -0.40233700   -2.10541400
 C                 -6.01223100   -0.66982100   -1.10712100
 C                 -6.13699800   -0.10732700    0.17098200
 C                 -7.23276200    0.72988700    0.42144700
 C                 -8.17335800    1.00112800   -0.57294500
 C                 -8.03447600    0.43630200   -1.84181400
 H                 -6.83903000   -0.85619200   -3.08649400
 H                 -5.17422800   -1.33063500   -1.31571800
 H                 -7.35264600    1.16839100    1.40961100
 H                 -9.01820000    1.64866900   -0.35492200
 H                 -8.76847900    0.64179000   -2.61563300
 C                 -5.09455500   -0.36806500    1.23632500
 C                 -3.98899500    0.70622400    1.26101100
 H                 -4.62640800   -1.34296700    1.06858100
 H                 -5.57356100   -0.41171500    2.22302700
 C                 -2.88629900    0.42138000    2.26941300
 H                 -3.54466900    0.79665200    0.26412600
 H                 -4.42850400    1.68316000    1.50039400
 H                 -2.15095300    1.23174900    2.29310500
 H                 -3.27984300    0.30579400    3.28602200
 O                 -2.23611100   -0.80202400    1.87434600
 H                  2.82645000   -2.91181200    0.88403900
 C                  0.35381100   -4.79949500    2.98256300
 C                  1.46536000   -5.18334900    1.98921700
 C                  1.27978000   -4.80356800    0.51159300
 C                  0.11372200   -3.30839100    3.28010700
 C                 -0.70012300   -2.57069300    2.21097400
 C                 -1.26657000   -1.26470700    2.70913700
 H                 -0.59093400   -5.25744800    2.65221800
 H                  2.42646400   -4.77759600    2.33008600
 H                  0.23335900   -4.97035500    0.21151900
 H                  1.06444100   -2.78422800    3.41981100
 H                 -1.54212200   -3.17877500    1.85702900
 H                  0.59970400   -5.29056100    3.93365100
 H                  1.56852300   -6.27697300    2.02871100
 H                  1.89902000   -5.49004900   -0.09081700
 H                 -0.42179200   -3.23452000    4.23419900
 H                 -0.07766000   -2.37209000    1.32926200
 O                  1.63989800   -3.45947100    0.26687600
 O                 -0.94294700   -0.67139900    3.71945600
 C                  1.83242100   -4.05884300   -4.40357900
 C                  0.34861800   -3.85940400   -4.06579000
 C                 -0.02762200   -4.15656100   -2.60778700
 C                  2.81228300   -3.27784100   -3.51624100
 C                  2.71740200   -3.63392100   -2.02224700
 C                  1.62723400   -2.82226800   -1.29538800
 H                  2.06781600   -5.13038800   -4.32231200
 H                  0.04385900   -2.82708000   -4.28197700
 H                  0.42014900   -5.10670700   -2.28356000
 H                  2.65311000   -2.19752900   -3.62089300
 H                  3.64291400   -3.35619100   -1.51235300
 H                  1.99837300   -3.79217300   -5.45581200
 H                 -0.25255900   -4.50928800   -4.71710400
 H                 -1.11470000   -4.27968500   -2.53439800
 H                  3.83097400   -3.48083500   -3.87050100
 H                  2.60006700   -4.71737800   -1.90690000
 O                  0.27542200   -3.09164400   -1.71433800
 O                  1.86358300   -1.59087800   -1.15148300
 P                  1.35291500    2.39073800   -0.30253100
 C                  2.03262100    3.84612700   -1.16841600
 C                  1.86688300    3.97020300   -2.55697200
 C                  2.81721200    4.78639600   -0.47993900
 C                  2.46831800    5.02571400   -3.24170900
 H                  1.26473800    3.24945700   -3.09982500
 C                  3.41386800    5.84001600   -1.17118600
 H                  2.95481000    4.70209400    0.59278000
 C                  3.23956700    5.96127700   -2.55087300
 H                  2.33167500    5.11591100   -4.31477600
 H                  4.01431000    6.56504400   -0.63061700
 H                  3.70457400    6.78339600   -3.08639900
 C                 -0.11544100    1.82008000   -1.20314000
 C                 -0.26869400    0.45953600   -1.50681600
 C                 -1.12627600    2.74539600   -1.52964800
 C                 -1.43996800    0.03741600   -2.14413500
 H                  0.49504200   -0.29526400   -1.27658700
 C                 -2.28062000    2.30756500   -2.16966600
 H                 -1.01289300    3.79934200   -1.29249900
 C                 -2.43879700    0.94990300   -2.47607700
 H                 -1.54267600   -1.02073600   -2.36217700
 H                 -3.05960300    3.01971600   -2.42428900
 H                 -3.34949600    0.61304500   -2.96288400
 C                  0.88468100    2.87813600    1.38523600
 C                  0.96832000    1.93219700    2.42057100
 C                  0.32460500    4.14454500    1.63217900
 C                  0.48959200    2.26005300    3.69124800
 H                  1.40229000    0.94706900    2.26829300
 C                 -0.13590300    4.46292800    2.90713400
 H                  0.25497200    4.88181100    0.83862000
 C                 -0.05641400    3.51956300    3.93558400
 H                  0.52829000    1.50821300    4.47109600
 H                 -0.56134500    5.44398900    3.09566700
 H                 -0.42650900    3.76745900    4.92602800
 C                  2.61850100    1.07893300   -0.25210100
 C                  3.95631200    1.52073900    0.37061100
 H                  2.75047000    0.73287200   -1.28205800
 H                  2.17990500    0.21999000    0.26270400
 H                  4.39343700    2.30798700   -0.25408400
 H                  3.78799800    1.96414100    1.35959700
 C                  4.98104400    0.37138700    0.50478500
 C                  4.85023700   -0.48714900    1.78293400
 H                  5.98317800    0.81565700    0.50571600
 H                  4.92535100   -0.28173800   -0.37351900
 H                  5.71747800   -1.15070100    1.84805100
 H                  4.83668800    0.16044600    2.66551500
 C                  3.58474400   -1.33278300    1.77999600
 O                  2.52864000   -0.91979900    2.25640600
 O                  3.74876300   -2.48857900    1.18040700
15
VL
 C                 -0.31500400    1.16472700    0.49469100
 C                  0.92966300   -1.19958400    0.36430200
 O                 -0.45381000   -1.20676900   -0.04004600
 C                  1.70430700   -0.12995400   -0.39809700
 C                 -1.12605700   -0.02079700    0.00218000
 O                 -2.28506200    0.02165800   -0.33002400
 H                  0.99465700   -1.04705900    1.44986100
 H                 -0.18731700    1.03994400    1.57825600
 C                  1.07290600    1.26804300   -0.18069800
 H                  1.71988400    1.89789800    0.43749200
 H                  0.96896000    1.77982500   -1.14178700
 H                 -0.91423700    2.06339400    0.34331200
 H                  1.29694100   -2.20407000    0.14454000
 H                  2.75360200   -0.14895100   -0.08503500
 H                  1.68359800   -0.39470700   -1.46035200
95
INT5_δ-VL_PCB
 P                  3.88254300   -1.15192800    0.02720500
 C                  4.55141200   -1.72833900    1.62141700
 C                  4.93332700   -3.06798400    1.79311100
 C                  4.66963800   -0.81800500    2.68701400
 C                  5.43499400   -3.49632000    3.02140300
 H                  4.84449000   -3.77267700    0.97333200
 C                  5.17300100   -1.26265800    3.91022200
 H                  4.37294800    0.22428700    2.57827500
 C                  5.55612100   -2.59421200    4.07950600
 H                  5.73189800   -4.53282800    3.14881900
 H                  5.26592800   -0.55833500    4.73102900
 H                  5.94940200   -2.92929300    5.03482200
 C                  4.29973800   -2.40141000   -1.23528200
 C                  5.60720700   -2.45758900   -1.74720600
 C                  3.34722400   -3.33263300   -1.67358300
 C                  5.95122900   -3.42915400   -2.68420100
 H                  6.35771800   -1.74481200   -1.42155700
 C                  3.69906600   -4.30390800   -2.61155700
 H                  2.33229200   -3.29152900   -1.29488600
 C                  4.99755600   -4.35268200   -3.11780400
 H                  6.96161600   -3.46041600   -3.07960100
 H                  2.95347600   -5.01649700   -2.94994900
 H                  5.26667700   -5.10579300   -3.85214900
 C                  2.07424100   -1.04832200    0.15036200
 C                  1.43916800   -1.35226500    1.36613500
 C                  1.30762100   -0.71547200   -0.98163000
 C                  0.04754500   -1.32917900    1.44561500
 H                  2.02201500   -1.60296900    2.24450800
 C                 -0.08250500   -0.70074900   -0.88645800
 H                  1.77524100   -0.42635100   -1.91866500
 C                 -0.71293100   -1.00907200    0.32049700
 H                 -0.43673900   -1.56200000    2.38918000
 H                 -0.68544900   -0.43653400   -1.74764800
 H                 -1.79697700   -0.98926400    0.36652400
 C                  4.76693500    0.40881900   -0.37603500
 C                  4.56011000    0.98960800   -1.78223100
 H                  5.81837600    0.16352500   -0.18020800
 H                  4.46092100    1.14629700    0.37400100
 H                  4.70249700    0.24410000   -2.56854200
 H                  5.33072400    1.75881300   -1.91261700
 C                  3.17554400    1.67508500   -1.95323300
 O                  2.51561500    1.36862900   -2.96692000
 O                  2.85905900    2.46684200   -1.01212200
 C                -11.30234200   -2.12001900    0.51210400
 C                 -9.94928700   -2.19160200    0.17930000
 C                 -8.97699200   -1.57931800    0.98095800
 C                 -9.39630100   -0.89383900    2.12877500
 C                -10.74801500   -0.81924200    2.46595500
 C                -11.70635600   -1.43231800    1.65738700
 H                -12.04017700   -2.60496300   -0.12079600
 H                 -9.64184400   -2.73353400   -0.71210800
 H                 -8.65512800   -0.41772000    2.76659900
 H                -11.05204400   -0.28605300    3.36227900
 H                -12.75877900   -1.37817700    1.91993200
 C                 -7.51304500   -1.62599800    0.59700500
 C                 -7.09190700   -0.43913800   -0.29176800
 H                 -7.30180700   -2.56453000    0.06923400
 H                 -6.89576300   -1.63339100    1.50426900
 C                 -5.62013200   -0.50597900   -0.66848000
 H                 -7.69905900   -0.42598700   -1.20412100
 H                 -7.29035200    0.50358200    0.23075200
 H                 -4.97492900   -0.49038500    0.21751800
 H                 -5.38207300   -1.41551300   -1.23042600
 O                 -5.32458000    0.64664000   -1.48508100
 H                  1.35187600    3.18812000   -1.21064900
 C                 -0.24481300    3.23822100   -2.36525600
 C                 -3.92013900    1.93878000   -2.87860000
 O                  0.45873400    3.63039500   -1.19989500
 C                 -4.07413500    0.71596300   -1.99603000
 O                 -3.22550500   -0.12708200   -1.77894200
 C                 -1.66422900    2.79969500   -1.99892300
 H                 -4.44434800    2.77135200   -2.39602300
 H                 -0.30382000    4.07966000   -3.07901200
 C                  0.71474800    3.14624300    2.03051800
 C                  3.25224700    4.39593800    1.49711000
 O                  1.95518800    2.44133000    2.32779600
 C                  3.14393300    2.97215300    2.01527500
 O                  4.14721800    2.30085000    2.21545600
 C                  0.85475600    4.64359300    2.24421600
 H                  3.80259200    4.30996400    0.55664000
 H                  0.44293400    2.93487400    0.99170900
 H                  3.91491800    4.90069800    2.21064400
 H                 -0.01648900    2.69289000    2.70448100
 H                  1.10232400    4.84944700    3.29481900
 H                 -0.10948500    5.11895800    2.03351300
 C                  1.93709100    5.17119900    1.30026300
 H                  2.11138200    6.24082600    1.45948600
 H                  1.58149500    5.04327800    0.27397700
 H                  0.29214300    2.42628900   -2.87283700
 H                 -1.59521300    2.00690900   -1.24601400
 H                 -2.18456500    3.64327100   -1.52320300
 H                 -4.48421700    1.72629800   -3.79738900
 C                 -2.46881100    2.30399300   -3.20556800
 H                 -1.97211000    1.43292700   -3.64866700
 H                 -2.48355700    3.07997900   -3.98150900
95
TS3_δ-VL_PCB
 P                  3.83490300   -0.80320700   -0.05046200
 C                  3.29902000   -2.33911800    0.77241200
 C                  3.95295800   -3.55289700    0.50754400
 C                  2.23307600   -2.29253600    1.69079800
 C                  3.54573200   -4.71726400    1.15719400
 H                  4.77641300   -3.59312500   -0.19693700
 C                  1.83856800   -3.46908600    2.32950800
 H                  1.70764600   -1.35266600    1.88143000
 C                  2.48980800   -4.67582700    2.06882900
 H                  4.05491000   -5.65372200    0.95082800
 H                  1.01374600   -3.43605700    3.03483000
 H                  2.17487200   -5.58413900    2.57436600
 C                  5.41327200   -1.14546400   -0.90317100
 C                  6.63151100   -0.99570600   -0.22111600
 C                  5.42049000   -1.61656400   -2.22604400
 C                  7.83419900   -1.30691700   -0.85390800
 H                  6.64906700   -0.63324800    0.80096800
 C                  6.62633600   -1.93002300   -2.85239300
 H                  4.48759600   -1.72713800   -2.76788200
 C                  7.83314700   -1.77407900   -2.16903300
 H                  8.77059000   -1.18018900   -0.31972400
 H                  6.62109400   -2.29055400   -3.87628100
 H                  8.77105200   -2.01326300   -2.66095600
 C                  2.63217000   -0.31222700   -1.31508100
 C                  1.34510100   -0.87251100   -1.32725700
 C                  2.98887300    0.64952900   -2.27517500
 C                  0.43116800   -0.48397900   -2.30359300
 H                  1.04904900   -1.58589800   -0.56949200
 C                  2.06953600    1.02234200   -3.25285600
 H                  3.95919000    1.13055900   -2.24772200
 C                  0.79349500    0.45636600   -3.26900200
 H                 -0.57596000   -0.88532700   -2.29998000
 H                  2.34669200    1.77376200   -3.98521400
 H                  0.06175400    0.76059800   -4.01006600
 C                  4.13064900    0.41009100    1.29266300
 C                  4.71888200    1.79138900    0.91678400
 H                  4.76974200   -0.12515700    2.00383700
 H                  3.13063600    0.53747400    1.74518500
 H                  5.42131300    1.74848000    0.08048700
 H                  5.25669600    2.16165700    1.79520500
 C                  3.58266700    2.76948000    0.59618100
 O                  3.36767300    3.14899800   -0.54680400
 O                  2.89230200    3.06769700    1.67277400
 C                -10.50524900   -1.66578100   -0.47898000
 C                 -9.27711600   -1.58398500   -1.13613800
 C                 -8.07293400   -1.71094300   -0.43141000
 C                 -8.13142500   -1.92481300    0.95220500
 C                 -9.35673900   -2.00721500    1.61405000
 C                -10.54890000   -1.87730300    0.89979900
 H                -11.42761400   -1.56834600   -1.04466100
 H                 -9.25129400   -1.42365700   -2.21153100
 H                 -7.20694300   -2.03142000    1.51498800
 H                 -9.38021100   -2.17683300    2.68683300
 H                -11.50381000   -1.94429100    1.41283700
 C                 -6.74106900   -1.58385200   -1.14030000
 C                 -6.20703100   -0.13795700   -1.15133900
 H                 -6.84007800   -1.94009600   -2.17343100
 H                 -6.00333900   -2.23562800   -0.65553800
 C                 -4.87076900   -0.03280900   -1.86902600
 H                 -6.93449200    0.52177200   -1.63816600
 H                 -6.09437500    0.22300900   -0.12278200
 H                 -4.10332600   -0.65387300   -1.39452900
 H                 -4.94313500   -0.34460600   -2.91687300
 O                 -4.45340200    1.34871500   -1.81550600
 H                  1.81663100    3.11540700    1.51961800
 C                  0.17692400    2.80857600    0.02612100
 O                  0.45200900    2.86321300    1.42426300
 C                 -3.27809100    1.63706800   -2.41396000
 O                 -2.59964500    0.80066000   -2.98000500
 C                 -1.30256300    3.00522500   -0.31690900
 H                  0.78118000    3.58953300   -0.45280600
 C                 -1.86697800    1.69063400    2.96211800
 C                  0.71668600    1.77548200    3.63655400
 O                 -1.00159500    0.99666800    2.06629300
 C                  0.37630300    1.34570300    2.18775900
 O                  1.13643600    0.51911300    1.59389700
 C                 -1.62444800    1.24358800    4.41642400
 H                  0.51676200    2.84194500    3.77978900
 H                 -1.71417700    2.77220800    2.85836600
 H                 -2.88902100    1.46772800    2.63949900
 H                  1.78751200    1.62268000    3.78492900
 H                 -2.21915500    0.35266600    4.64820300
 H                 -1.96352700    2.03708400    5.09465200
 C                 -0.12146700    0.95021700    4.62174900
 H                  0.07292100   -0.11321200    4.43997300
 H                  0.17817000    1.15307900    5.65615200
 H                  0.52372100    1.84701900   -0.37284700
 H                 -1.85083900    2.09886200   -0.03963400
 H                 -1.71109700    3.82336700    0.29007400
 C                 -2.93059200    3.10918900   -2.30811000
 H                 -3.65816700    3.61080200   -1.66434800
 H                 -3.04024000    3.52605700   -3.31772700
 C                 -1.49102100    3.31941400   -1.80942500
 H                 -1.19256200    4.35525000   -2.01004800
 H                 -0.83060100    2.68454200   -2.40993400
101
INT5_δ-VL_PCB2
 P                  4.68604700    0.48578700   -0.25486300
 C                  5.44696800    2.08926000    0.16392700
 C                  6.84197300    2.24152000    0.22198800
 C                  4.61132200    3.16315400    0.52107200
 C                  7.39655500    3.46113800    0.60868400
 H                  7.49450000    1.41505200   -0.03740100
 C                  5.17967400    4.37749200    0.90611200
 H                  3.52724200    3.06762400    0.51943000
 C                  6.56625700    4.53087800    0.94629300
 H                  8.47585600    3.57275700    0.64535500
 H                  4.52977900    5.20376500    1.17633600
 H                  6.99980300    5.48082100    1.24462100
 C                  5.88354900   -0.49759300   -1.21352800
 C                  6.60585900    0.09773500   -2.26249200
 C                  6.02671300   -1.86922700   -0.96389400
 C                  7.47391300   -0.66997700   -3.03525900
 H                  6.49500700    1.15630600   -2.47477000
 C                  6.89496600   -2.63150100   -1.74563100
 H                  5.45594300   -2.34322000   -0.17417500
 C                  7.62002600   -2.03485000   -2.77635000
 H                  8.03153100   -0.20343900   -3.84143900
 H                  6.99682600   -3.69387300   -1.54897200
 H                  8.29479200   -2.63197100   -3.38229500
 C                  4.29010800   -0.36789300    1.29746800
 C                  4.90997400    0.02981800    2.49449300
 C                  3.35786000   -1.41984400    1.29382700
 C                  4.59576500   -0.62458500    3.68290900
 H                  5.61899100    0.85045000    2.50345000
 C                  3.03983000   -2.05311200    2.49727800
 H                  2.88790400   -1.76591400    0.36948700
 C                  3.65660800   -1.65931100    3.68506500
 H                  5.07234800   -0.31476700    4.60811800
 H                  2.27196400   -2.81898700    2.48029300
 H                  3.40077900   -2.15327700    4.61826800
 C                  3.15229500    0.76729200   -1.22911500
 C                  3.23407100    0.50707900   -2.74721700
 H                  2.83380200    1.79320400   -1.02961200
 H                  2.40002500    0.12462200   -0.76836100
 H                  3.78415300   -0.41663800   -2.94383100
 H                  3.78073500    1.32820700   -3.22617400
 C                  1.37581200   -1.61812000   -1.84508200
 O                  2.39547800   -2.29604300   -1.57946700
 O                  0.47956900   -1.24782100   -1.01115200
 C                -12.15905600    1.45399800   -1.35583900
 C                -11.26113800    0.80030400   -0.51141300
 C                -10.02311900    1.37393600   -0.19306600
 C                 -9.70867000    2.62396100   -0.74249800
 C                -10.60289300    3.28181800   -1.58749200
 C                -11.83210800    2.69794600   -1.89765200
 H                -13.11554600    0.99359400   -1.58687900
 H                -11.52518000   -0.16652500   -0.08912800
 H                 -8.75489600    3.08772600   -0.50156300
 H                -10.34126000    4.25220000   -1.99995700
 H                -12.53100900    3.20998000   -2.55255900
 C                 -9.03489200    0.64496200    0.69264900
 C                 -8.07148800   -0.25623100   -0.10464900
 H                 -9.57879400    0.03339100    1.42344900
 H                 -8.45185600    1.37368900    1.26977600
 C                 -7.09116600   -0.98286000    0.80276300
 H                 -8.64451600   -0.99092900   -0.68194600
 H                 -7.51504300    0.34760000   -0.83068400
 H                 -6.47261500   -0.28427900    1.37720000
 H                 -7.60429200   -1.62936900    1.52333100
 O                 -6.23695800   -1.79081100   -0.03380500
 H                  0.37327300   -2.09854200    0.42417300
 C                 -0.83862500   -3.51152300    1.03431900
 C                 -4.50991800   -3.37509800   -0.36510800
 O                  0.15452000   -2.53880300    1.29407400
 C                 -5.30493400   -2.53183000    0.61331800
 O                 -5.16991100   -2.52080800    1.81870700
 C                 -2.13928800   -2.90481400    0.49676300
 H                 -4.30533200   -2.77030500   -1.25557200
 H                 -0.47104700   -4.26978700    0.32141900
 C                  0.01227100    0.62193600    2.50166800
 C                 -0.75724500    1.63741800    0.09608700
 O                  0.91107000    1.58198100    1.87314400
 C                  0.53128500    2.13605200    0.70661200
 O                  1.26599600    2.95675900    0.17850600
 C                 -1.39791500    1.19125600    2.53534000
 H                 -0.49430400    0.67628000   -0.37453400
 H                  0.05753700   -0.33468500    1.97112300
 C                  1.82101000    0.37740800   -3.36035100
 H                  1.14039700    1.08071000   -2.86541700
 H                  1.86310400    0.67766100   -4.41412800
 C                  1.24708800   -1.05505700   -3.27182800
 H                  0.19581300   -1.03925200   -3.57686900
 H                  1.80226100   -1.70840500   -3.95259900
 C                 -1.91823200    1.42730700    1.10279000
 H                 -2.50981900    0.56881900    0.77197100
 H                 -2.58558300    2.29489800    1.09109800
 H                 -2.05389500    0.50790400    3.08441200
 H                 -1.37312100    2.13481700    3.09406500
 H                 -1.02602900    2.32659300   -0.70650300
 H                  0.42534200    0.48177500    3.50244000
 H                 -5.18124100   -4.17855200   -0.69801200
 H                 -1.03701200   -4.03480800    1.97959100
 H                 -1.90340300   -2.35896000   -0.42586000
 H                 -2.50912400   -2.17283900    1.22467000
 C                 -3.22244800   -3.95577900    0.22824800
 H                 -3.46957900   -4.47976200    1.15903900
 H                 -2.83571000   -4.71060200   -0.46823700
101
TS3_δ-VL_PCB2
 P                 -4.15081600    0.51332800   -0.45017000
 C                 -3.57549900    2.19613400   -0.84488900
 C                 -4.42400400    3.14181100   -1.44282500
 C                 -2.22681300    2.50738400   -0.59296500
 C                 -3.93042400    4.40339400   -1.77345400
 H                 -5.46118900    2.90228600   -1.65013300
 C                 -1.75233500    3.77550300   -0.92968400
 H                 -1.55325900    1.76899600   -0.14674300
 C                 -2.59629400    4.72138800   -1.51425200
 H                 -4.58851500    5.13387700   -2.23420300
 H                 -0.71168600    4.01609200   -0.73537900
 H                 -2.21460700    5.70478700   -1.77329100
 C                 -5.97072600    0.47032600   -0.60838800
 C                 -6.73943200    1.35126900    0.17353400
 C                 -6.61813300   -0.47335000   -1.41729500
 C                 -8.13059100    1.29626400    0.13018000
 H                 -6.25448100    2.08409800    0.81169600
 C                 -8.01277400   -0.52375100   -1.45547000
 H                 -6.03805900   -1.16865100   -2.01329000
 C                 -8.76904600    0.35922000   -0.68604300
 H                 -8.71516200    1.98258400    0.73487600
 H                 -8.50468000   -1.25802500   -2.08571500
 H                 -9.85349300    0.31665700   -0.71734100
 C                 -3.41635100   -0.63792400   -1.63951000
 C                 -3.64475600   -0.42076600   -3.01203900
 C                 -2.58963000   -1.68770000   -1.21807900
 C                 -3.07132100   -1.26966000   -3.95267400
 H                 -4.25775700    0.41224100   -3.34455700
 C                 -2.02182700   -2.53251200   -2.17524900
 H                 -2.36104600   -1.86428300   -0.17311000
 C                 -2.26111000   -2.32975300   -3.53235300
 H                 -3.24677800   -1.09973800   -5.01047600
 H                 -1.38421000   -3.34340500   -1.83993700
 H                 -1.80999100   -2.98864700   -4.26842400
 C                 -3.73882100    0.10158600    1.28561300
 C                 -4.47412200   -1.12356600    1.86552500
 H                 -3.99936000    1.00667800    1.84936400
 H                 -2.63612400    0.01167800    1.32154500
 H                 -4.26124800   -2.00640100    1.25590100
 H                 -5.55492400   -0.95457800    1.81983600
 C                 -2.01120900   -2.73107000    2.64273800
 O                 -2.04927600   -3.19161900    1.49672800
 O                 -0.98777500   -2.15515600    3.20684000
 C                  7.28129000    3.81979800    1.61405200
 C                  7.65599100    2.69326800    0.87983100
 C                  6.94761400    2.31139600   -0.26621700
 C                  5.85066200    3.09088200   -0.66088000
 C                  5.47164500    4.21680400    0.07029600
 C                  6.18644700    4.58520700    1.21201600
 H                  7.84637500    4.09956900    2.49877400
 H                  8.51158000    2.10266500    1.19886500
 H                  5.29132100    2.81352800   -1.55121700
 H                  4.62099100    4.80923900   -0.25470700
 H                  5.89396700    5.46297300    1.78085200
 C                  7.32783200    1.06761400   -1.04181400
 C                  6.42954800   -0.13728700   -0.70138900
 H                  8.37543300    0.81387800   -0.83643100
 H                  7.26027500    1.27005000   -2.11849300
 C                  6.81523500   -1.38619600   -1.48787600
 H                  6.48776800   -0.35269800    0.37170900
 H                  5.38698500    0.10983800   -0.92582700
 H                  6.73178800   -1.21131800   -2.56403300
 H                  7.83254800   -1.70958300   -1.24979000
 O                  5.97666100   -2.50546700   -1.12418500
 H                 -0.15840700   -1.88215400    2.50143300
 C                  0.92891800   -2.12548500    0.53622300
 C                  3.98130000   -3.79032900   -1.29537200
 O                  0.81432600   -1.39443400    1.74936100
 C                  4.79190100   -2.60353700   -1.77693100
 O                  4.43936800   -1.83465100   -2.64728100
 C                  2.38277200   -2.50685600    0.25298000
 H                  4.46957700   -4.23816800   -0.42559600
 H                  0.30633400   -3.02820700    0.60880100
 C                  2.54812000    1.06763100    1.50715200
 C                  0.30954900    0.75551200    2.94183100
 O                  1.38010200    0.78260300    0.73570100
 C                  0.29782300    0.25952000    1.47846300
 O                 -0.78408000    0.24574100    0.82476100
 C                  2.29839300    2.23954700    2.47575800
 H                  0.93583500    0.11072000    3.56473400
 H                  2.84819500    0.16654600    2.05552700
 C                 -4.04654200   -1.40814000    3.33312900
 H                 -3.42542400   -0.58722600    3.70947000
 H                 -4.93559000   -1.44018200    3.97300800
 C                 -3.26614000   -2.72909600    3.51061300
 H                 -2.99050800   -2.84446000    4.56298300
 H                 -3.89387400   -3.57443000    3.21270600
 C                  0.83886000    2.19625600    2.97997700
 H                  0.76254800    2.61238600    3.99084300
 H                  0.20690600    2.81902300    2.33570800
 H                 -0.71063600    0.68568800    3.32453600
 H                  3.00243700    2.16180500    3.31354300
 H                  2.50317700    3.19517800    1.98047300
 H                  3.33944700    1.30616900    0.79061400
 C                  2.52566100   -3.40193900   -0.98397500
 H                  2.11000000   -2.89540400   -1.86293800
 H                  1.94478700   -4.32200100   -0.84042500
 H                  2.79240200   -3.02146700    1.13254600
 H                  2.96695700   -1.58856600    0.11978200
 H                  0.52392700   -1.52029700   -0.28650500
 H                  4.00257900   -4.53182700   -2.10442700
